# Supplementary material for: Network reconstruction of the mouse secretory pathway applied on CHO cell transcriptome data
Source: BMC Syst Biol. 2017 Mar 15;11:37. doi: 10.1186/s12918-017-0414-4 (PMC5353859; doi:10.1186/s12918-017-0414-4)
Supplement: Additional file 1: — Table S1. The full RECON. Table S2. The core components of the protein secretory machinery. Table S3. Cytoscape Input. Table S4. Summed Spearman correlation coefficients of the individual gene pairs of sub-cluster with the functional annotation ‘protein folding’ correlation to the complete mouse transcriptome. Table S5. Differential gene expression analysis of IgG production in CHO cells. Table S6. Differential gene expression analysis of cultivation phases in CHO cells. Table S7. Differential gene expression analysis of secretion stress caused by NaBu in CHO cells. Table S8. Differential gene expression analysis of 0% NEAA sup. in the medium for CHO cells. Table S9. GO enrichment analysis of CHO transcriptome data. Table S10. Correlation coefficients for Gene expression level correlated with protein and growth within the secretory network using RECON. (XLSX 11710 kb) [file 12918_2017_414_MOESM1_ESM.xlsx]

## Sheet: Suppl. Table S1
Symbol	MM_UniprotID	ProteinName	MM_GeneName	MM_GeneAlias	CHO_GeneID	CHO_GeneName	Feature
14-3-3 BETA/ALPHA	Q9CQV8	14-3-3 protein beta/alpha (Protein kinase C inhibitor protein 1) (KCIP-1) [Cleaved into: 14-3-3 protein beta/alpha, N-terminally processed]	Ywhab	Ywhab	100757122	LOC100757122	retrograde transport; protein transport
14-3-3 EPSILON	P62259	14-3-3 protein epsilon (14-3-3E)	Ywhae	Ywhae	100753603	LOC100753603	retrograde transport; protein transport
14-3-3 ETA	P68510	14-3-3 protein eta	Ywhah	Ywhah	100771398	LOC100771398	retrograde transport; protein transport
14-3-3 GAMMA	P61982	14-3-3 protein gamma [Cleaved into: 14-3-3 protein gamma, N-terminally processed]	Ywhag	Ywhag	100764051	LOC100764051	retrograde transport; protein transport
14-3-3 SIGMA	O70456	14-3-3 protein sigma (Stratifin)	Sfn	Sfn Mkrn3	100769890	LOC100769890	retrograde transport; protein transport
14-3-3 THETA	P68254	14-3-3 protein theta (14-3-3 protein tau)	Ywhaq	Ywhaq	100751694	LOC100751694	retrograde transport; protein transport
14-3-3 ZETA/DELTA	P63101	14-3-3 protein zeta/delta (Protein kinase C inhibitor protein 1) (KCIP-1) (SEZ-2)	Ywhaz	Ywhaz	100766119	LOC100766119	retrograde transport; protein transport
IL-1Β	P10749	Interleukin-1 beta (IL-1 beta)	Il1b	Il1b	100775079	LOC100775079	immunity
AARE	Q8R146	Acylamino-acid-releasing enzyme (AARE) (EC 3.4.19.1) (Acyl-peptide hydrolase) (APH) (Acylaminoacyl-peptidase)	Apeh	Apeh	100761732	LOC100761732
ACAT1	Q61263	Sterol O-acyltransferase 1 (EC 2.3.1.26) (Acyl-coenzyme A:cholesterol acyltransferase 1) (ACAT-1) (Cholesterol acyltransferase 1)	Soat1	Soat1 Acact	100689317	Soat1	cholesterol metabolism; lipid metabolism
AGR-2	O88312	Anterior gradient protein 2 homolog (AG-2) (mAG-2) (Protein Gob-4) (Secreted cement gland protein XAG-2 homolog)	Agr2	Agr2 Gob4	100769015	LOC100769015	mucin shuttle; protein disulfide isomerases
AGR-3	Q8R3W7	Anterior gradient protein 3	Agr3	Agr3	100768729	LOC100768729	mucin shuttle; protein disulfide isomerases
AIF1	Q9Z0X1	Apoptosis-inducing factor 1, mitochondrial (EC 1.1.1.-) (Programmed cell death protein 8)	Aifm1	Aifm1 Aif Pdcd8	100771367	LOC100771367	apoptosis
AIF2	Q8BUE4	Apoptosis-inducing factor 2 (EC 1.-.-.-) (Apoptosis-inducing factor homologous mitochondrion-associated inducer of death) (Apoptosis-inducing factor-like mitochondrion-associated inducer of death)	Aifm2	Aifm2 Amid	100763473	Aifm2	apoptosis
AIF3	Q3TY86	Apoptosis-inducing factor 3 (EC 1.-.-.-) (Apoptosis-inducing factor-like protein)	Aifm3	Aifm3 Aifl	100752310	Aifm3	apoptosis
AIGP1	Q9QZI9	Serine incorporator 3 (Axotomy-induced glyco/Golgi protein 1) (AIGP-1) (Axotomy-induced glycoprotein 1) (Membrane protein TMS-1) (Tumor differentially expressed protein 1)	Serinc3	Serinc3 Aigp1 Diff33 Tde1 Tms1	100755676	Serinc3	apoptosis; er-stress
AIP/DAB2IP	Q3UHC7	Disabled homolog 2-interacting protein (DAB2-interacting protein) (ASK-interacting protein 1) (DOC-2/DAB-2 interactive protein)	Dab2ip	Dab2ip Kiaa1743	100752536	Dab2ip	apoptosis; upr; er-stress
AKT1S1	Q9D1F4	Proline-rich AKT1 substrate 1 (Proline-rich AKT substrate)	Akt1s1	Akt1s1 Pras	100768286	LOC100768286	cell growth
ALG2	P12815	Programmed cell death protein 6 (ALG-257) (PMP41) (Probable calcium-binding protein ALG-2)	Pdcd6	Pdcd6 Alg2	100750445	LOC100750445	apoptosis
AMFR	Q9R049	E3 ubiquitin-protein ligase AMFR (EC 6.3.2.-) (Autocrine motility factor receptor) (AMF receptor)	Amfr	Amfr	100762626	Amfr	ubl conjugation pathway; erad; protein ubiquitination
ANF	P05125	Natriuretic peptides A (Prepronatriodilatin) [Cleaved into: Atrial natriuretic factor (ANF) (Atrial natriuretic peptide) (ANP); Auriculin-B; Auriculin-A; Atriopeptin-1 (Atriopeptin I); Atriopeptin-2 (Atriopeptin II)]	Nppa	Nppa Pnd	100774350	LOC100774350	upr; activated through atf6
APAF1	O88879	Apoptotic protease-activating factor 1 (APAF-1)	Apaf1	Apaf1	100758500	Apaf1	apoptosis
ARF1	P84078	ADP-ribosylation factor 1	Arf1	Arf1	100757864	Arf1	gtpase; er-golgi transport; protein transport; retroregrade transport
ARF2	Q8BSL7	ADP-ribosylation factor 2	Arf2	Arf2	103163515	LOC103163515	gtpase; er-golgi transport; protein transport
ARF3	P61205	ADP-ribosylation factor 3	Arf3	Arf3	100766631	Arf3	gtpase; er-golgi transport; protein transport
ARF4	P61750	ADP-ribosylation factor 4	Arf4	Arf4	100769922	LOC100769922	gtpase; er-golgi transport; protein transport
ARF5	P84084	ADP-ribosylation factor 5	Arf5	Arf5	100759676	LOC100759676	gtpase; er-golgi transport; protein transport
ARF6	P62331	ADP-ribosylation factor 6	Arf6	Arf6	100774654	Arf6	gtpase; er-golgi transport; protein transport
ARFGAP1	Q9EPJ9	ADP-ribosylation factor GTPase-activating protein 1 (ARF GAP 1) (ADP-ribosylation factor 1 GTPase-activating protein) (ARF1 GAP) (ARF1-directed GTPase-activating protein)	Arfgap1	Arfgap1 Arf1gap	100759225	LOC100759225	gap; er-golgi transport; protein transport
ARFGAP2	Q99K28	ADP-ribosylation factor GTPase-activating protein 2 (ARF GAP 2) (GTPase-activating protein ZNF289) (Zinc finger protein 289)	Arfgap2	Arfgap2 Zfp289 Znf289	100755528	LOC100755528	gap; er-golgi transport; protein transport
ARFGAP3	Q9D8S3	ADP-ribosylation factor GTPase-activating protein 3 (ARF GAP 3)	Arfgap3	Arfgap3	100767017	Arfgap3	gap; er-golgi transport; protein transport
ARNO	O08967	Cytohesin-3 (ARF nucleotide-binding site opener 3) (Protein ARNO3) (General receptor of phosphoinositides 1) (Grp1) (PH, SEC7 and coiled-coil domain-containing protein 3) (CLM3) (SEC7 homolog C) (mSec7-3)	Cyth3	Cyth3 Grp1 Pscd3	100756495	Cyth3	er-golgi transport; protein transport; retroregrade transport
ASK1/MAP3K5	O35099	Mitogen-activated protein kinase kinase kinase 5 (EC 2.7.11.25) (Apoptosis signal-regulating kinase 1) (ASK-1) (MAPK/ERK kinase kinase 5) (MEK kinase 5) (MEKK 5)	Map3k5	Map3k5 Ask1 Mekk5	100752376	Map3k5	apoptosis; er-stress; upr; erad
ASNA1	O54984	ATPase Asna1 (EC 3.6.-.-) (Arsenical pump-driving ATPase) (Arsenite-stimulated ATPase)	Asna1	Asna1 Arsa	100761936	Asna1	sec61 independent translocation; transport
ASPH1	Q2TA57	Aspartate beta-hydroxylase domain-containing protein 1 (EC 1.14.11.-)	Asphd1	Asphd1	100774801	LOC100774801	calcium transport
ATF1	P81269	Cyclic AMP-dependent transcription factor ATF-1 (cAMP-dependent transcription factor ATF-1) (Activating transcription factor 1) (TCR-ATF1)	Atf1	Atf1	100773050	LOC100773050	transcription factor
ATF2	P16951	Cyclic AMP-dependent transcription factor ATF-2 (cAMP-dependent transcription factor ATF-2) (EC 2.3.1.48) (Activating transcription factor 2) (MXBP protein) (cAMP response element-binding protein CRE-BP1)	Atf2	Atf2	100754663	Atf2	transcription factor anti-apoptosis; cell growth; and dna damage response; upr
ATF3	Q60765	Cyclic AMP-dependent transcription factor ATF-3 (cAMP-dependent transcription factor ATF-3) (Activating transcription factor 3) (Transcription factor LRG-21)	Atf3	Atf3	100763246	LOC100763246	upr
ATF4	Q06507	Cyclic AMP-dependent transcription factor ATF-4 (cAMP-dependent transcription factor ATF-4) (Activating transcription factor 4) (C/EBP-related ATF) (C/ATF) (Tax-responsive enhancer element-binding protein 67 homolog) (TaxREB67 homolog)	Atf4	Atf4	100689386	Atf4	upr; gsh level; oxidation
ATF5	O70191	Cyclic AMP-dependent transcription factor ATF-5 (cAMP-dependent transcription factor ATF-5) (Activating transcription factor 5-alpha/beta) (BZIP protein ATF7) (NAP1) (NRIF3-associated protein) (Transcription factor ATFx) (Transcription factor-like protein ODA-10)	Atf5	Atf5 Atfx Nap1	100769320	LOC100769320
ATF6A	F6VAN0	Cyclic AMP-dependent transcription factor ATF-6 alpha (cAMP-dependent transcription factor ATF-6 alpha) (Activating transcription factor 6 alpha) (ATF6-alpha) [Cleaved into: Processed cyclic AMP-dependent transcription factor ATF-6 alpha]	Atf6	Atf6	100772173	LOC100772173	upr; er-stress response; erad
ATF6B	O35451	Cyclic AMP-dependent transcription factor ATF-6 beta (cAMP-dependent transcription factor ATF-6 beta) (Activating transcription factor 6 beta) (ATF6-beta) (cAMP response element-binding protein-related protein) (Creb-rp) (cAMP-responsive element-binding protein-like 1) [Cleaved into: Processed cyclic AMP-dependent transcription factor ATF-6 beta]	Atf6b	Atf6b Crebl1	100767112	Atf6b	upr; er-stress response; erad
ATF7	Q8R0S1	Cyclic AMP-dependent transcription factor ATF-7 (cAMP-dependent transcription factor ATF-7) (Activating transcription factor 7) (Transcription factor ATF-A)	Atf7	Atf7	100764874	LOC100764874	transcription factor; upr; early cell signaling
ATG5	Q99J83	Autophagy protein 5 (APG5-like)	Atg5	Atg5 Apg5l	100759159	LOC100759159	autophagy; erad; apoptosis
ATG7	Q9D906	Ubiquitin-like modifier-activating enzyme ATG7 (ATG12-activating enzyme E1 ATG7) (Autophagy-related protein 7) (APG7-like) (mAGP7) (Ubiquitin-activating enzyme E1-like protein)	Atg7	Atg7 Apg7l	100754902	Atg7	autophagy; erad; ubl conjugation pathway; protein transport
ATK1	P31750	RAC-alpha serine/threonine-protein kinase (EC 2.7.11.1) (AKT1 kinase) (Protein kinase B) (PKB) (Protein kinase B alpha) (PKB alpha) (Proto-oncogene c-Akt) (RAC-PK-alpha) (Thymoma viral proto-oncogene)	Akt1	Akt1 Akt Rac	100769460	LOC100769460	apoptosis
ATXN3	Q9CVD2	Ataxin-3 (EC 3.4.19.12) (Machado-Joseph disease protein 1 homolog)	Atxn3	Atxn3 Mjd	100754332	LOC100754332	ubl conjugation pathway; erad; deubiquitylation
AUP1	P70295	Ancient ubiquitous protein 1	Aup1	Aup1	100760920	LOC100760920	erad; ubl conjugation pathway;
B-ATF	O35284	Basic leucine zipper transcriptional factor ATF-like (B-cell-activating transcription factor) (B-ATF)	Batf	Batf	100755965	LOC100755965	apoptosis
BAD	Q61337	Bcl2-associated agonist of cell death (BAD) (Bcl-2-binding component 6) (Bcl-xL/Bcl-2-associated death promoter) (Bcl2 antagonist of cell death)	Bad	Bad Bbc6	100760426	LOC100760426	apoptosis
BAG1	Q60739	BAG family molecular chaperone regulator 1 (BAG-1) (Bcl-2-associated athanogene 1)	Bag1	Bag1	100759550	LOC100759550	ubl conjugation pathway; erad; apoptosis; autophagy; proteasomal degradation
BAG2	Q91YN9	BAG family molecular chaperone regulator 2 (BAG-2) (Bcl-2-associated athanogene 2)	Bag2	Bag2	100750795	LOC100750795	apoptosis; autophagy;erad
BAG3	Q9JLV1	BAG family molecular chaperone regulator 3 (BAG-3) (Bcl-2-associated athanogene 3) (Bcl-2-binding protein Bis)	Bag3	Bag3 Bis MNCb-2243	100758034	Bag3	autophagy; proteasomal degradation; apoptosis
BAG6	Q9Z1R2	Large proline-rich protein BAG6 (BAG family molecular chaperone regulator 6) (BCL2-associated athanogene 6) (BAG-6) (BAG6) (HLA-B-associated transcript 3) (Protein Scythe)	Bag6	Bag6 Bat3	100763893	LOC100763893	apoptosis; erad; proteasomal degradation; translocation
BAK1	O08734	Bcl-2 homologous antagonist/killer (Apoptosis regulator BAK)	Bak1	Bak1 Bak	100689368	Bak1	pro-apoptotic; apoptosis; upr
BAP29	Q61334	B-cell receptor-associated protein 29 (BCR-associated protein 29) (Bap29)	Bcap29	Bcap29 Bap29	100754548	LOC100754548	anterograde transport; er-golgi transport; protein transport; apoptosis
BAP31-ISO	Q61335	B-cell receptor-associated protein 31 (BCR-associated protein 31) (Bap31) (p28)	Bcap31	Bcap31 Bap31	100770274	LOC100770274	erad; apoptosis; er-golgi transport; protein transport; er-golgi transport
BAP31L					100765300	LOC100765300	erad
BATF2	Q8R1H8	Basic leucine zipper transcriptional factor ATF-like 2 (B-ATF-2)	Batf2	Batf2	100759752	LOC100759752	differentiation
BATF3	Q9D275	Basic leucine zipper transcriptional factor ATF-like 3 (B-ATF-3)	Batf3	Batf3	100765560	LOC100765560	differentiation
BAX	Q07813	Apoptosis regulator BAX	Bax	Bax	100689032	Bax	apoptosis; upr
BBC3	Q99ML1	Bcl-2-binding component 3 (p53 up-regulated modulator of apoptosis)	Bbc3	Bbc3 Puma	103164214	Bbc3	apoptosis
BBF2H7	Q8BH52	Cyclic AMP-responsive element-binding protein 3-like protein 2 (cAMP-responsive element-binding protein 3-like protein 2) [Cleaved into: Processed cyclic AMP-responsive element-binding protein 3-like protein 2]	Creb3l2	Creb3l2 Bbf2h7	100771872	Creb3l2	acute-phase response; er-stress; apoptosis; cell survival; upr; erad
BCL-XL	Q64373	Bcl-2-like protein 1 (Bcl2-L-1) (Apoptosis regulator Bcl-X)	Bcl2l1	Bcl2l1 Bcl2l Bclx	100689371	Bcl2l1	apoptosis
BCL2	P10417	Apoptosis regulator Bcl-2	Bcl2	Bcl2 Bcl-2	100774873	LOC100774873	apoptosis; upr; erad; antiapoptosis
BCL2A1	Q07440	Bcl-2-related protein A1 (A1-A) (Hemopoietic-specific early response protein) (Protein BFL-1)	Bcl2a1	Bcl2a1 A1 Bcl2a1a Bfl1	100758620	LOC100758620	antiapoptosis; apoptosis
BCL2L2	P70345	Bcl-2-like protein 2 (Bcl2-L-2) (Apoptosis regulator Bcl-W) (c98)	Bcl2l2	Bcl2l2 Bclw Kiaa0271	100771019	LOC100771019	apoptosis
BDNF	P21237	Brain-derived neurotrophic factor (BDNF)	Bdnf	Bdnf	100768664	LOC100768664	differentiation
BECLIN-1	O88597	Beclin-1 (Coiled-coil myosin-like BCL2-interacting protein) [Cleaved into: Beclin-1-C 35 kDa; Beclin-1-C 37 kDa]	Becn1	Becn1	100762045	Becn1	autophagy; erad; apoptosis
BET1	O35623	BET1 homolog (mBET1) (Golgi vesicular membrane-trafficking protein p18)	Bet1	Bet1	100761331	LOC100761331	er-golgi transport; protein transport; antrograde transport; qc-snare
BET1L	O35153	BET1-like protein (Golgi SNARE with a size of 15 kDa) (GOS-15) (GS15) (Vesicle transport protein GOS15)	Bet1l	Bet1l Gs15	100770224	LOC100770224	er-golgi transport; protein transport; antrograde transport
BI-1/TMBIM6	Q9D2C7	Bax inhibitor 1 (BI-1) (Testis-enhanced gene transcript protein) (Transmembrane BAX inhibitor motif-containing protein 6)	Tmbim6	Tmbim6 Tegt	100757833	LOC100757833	cell survival; antiapoptosis; apoptosis; upr
BICD1	Q8BR07	Protein bicaudal D homolog 1 (Bic-D 1)	Bicd1	Bicd1	100762966	LOC100762966	protein transport
BICD2	Q921C5	Protein bicaudal D homolog 2 (Bic-D 2)	Bicd2	Bicd2 Kiaa0699	100758573	Bicd2	protein transport
BID	P70444	BH3-interacting domain death agonist (p22 BID) (BID) [Cleaved into: BH3-interacting domain death agonist p15 (p15 BID); BH3-interacting domain death agonist p13 (p13 BID); BH3-interacting domain death agonist p11 (p11 BID)]	Bid	Bid	100754606	LOC100754606	apoptosis
BIG1	G3X9K3	Brefeldin A-inhibited guanine nucleotide-exchange protein 1 (BIG1) (Brefeldin A-inhibited GEP 1) (ADP-ribosylation factor guanine nucleotide-exchange factor 1)	Arfgef1	Arfgef1	100761967	LOC100761967	protein transport
BIG2	A2A5R2	Brefeldin A-inhibited guanine nucleotide-exchange protein 2 (Brefeldin A-inhibited GEP 2) (ADP-ribosylation factor guanine nucleotide-exchange factor 2)	Arfgef2	Arfgef2 Arfgep2 Big2			protein transport
BIK	O70337	Bcl-2-interacting killer (Apoptosis inducer NBK) (Bik-like killer protein)	Bik	Bik Biklk Blk Nbk	100768268	LOC100768268	apoptosis
BIM	O54918	Bcl-2-like protein 11 (Bcl2-L-11) (Bcl2-interacting mediator of cell death)	Bcl2l11	Bcl2l11 Bim	100771754	LOC100771754	apoptosis; er-stress
BIP/GRP78	P20029	78 kDa glucose-regulated protein (GRP-78) (Heat shock 70 kDa protein 5) (Immunoglobulin heavy chain-binding protein) (BiP)	Hspa5	Hspa5 Grp78	100689305	Hspa5	translocation; protein folding; upr; erad; er-stress;
BLIMP1/PRDM1	Q60636	PR domain zinc finger protein 1 (EC 2.1.1.-) (B lymphocyte-induced maturation protein 1) (Blimp-1) (Beta-interferon gene positive regulatory domain I-binding factor) (PR domain-containing protein 1)	Prdm1	Prdm1 Blimp1	100759446	Prdm1	differentiation
BLK	P16277	Tyrosine-protein kinase Blk (EC 2.7.10.2) (B lymphocyte kinase) (p55-Blk)	Blk	Blk	100755534	Blk	differentiation
BMF	Q91ZE9	Bcl-2-modifying factor	Bmf	Bmf	100761166	LOC100761166	apoptosis
BOK	O35425	Bcl-2-related ovarian killer protein (Apoptosis activator Mtd) (Protein matador)	Bok	Bok Mtd	100773011	LOC100773011	apoptosis
BOO	Q9Z0F3	Bcl-2-like protein 10 (Bcl2-L-10) (Anti-apoptotic protein Boo) (Apoptosis regulator Bcl-B) (Bcl-2 homolog Diva)	Bcl2l10	Bcl2l10 Boo Diva	100752860	LOC100752860	apoptosis
BTK	P35991	Tyrosine-protein kinase BTK (EC 2.7.10.2) (Agammaglobulinemia tyrosine kinase) (ATK) (B-cell progenitor kinase) (BPK) (Bruton tyrosine kinase) (Kinase EMB)	Btk	Btk Bpk	100772144	Btk	apoptosis; upr; er-stress
C-ABL	P00520	Tyrosine-protein kinase ABL1 (EC 2.7.10.2) (Abelson murine leukemia viral oncogene homolog 1) (Abelson tyrosine-protein kinase 1) (Proto-oncogene c-Abl) (p150)	Abl1	Abl1 Abl	100768098	LOC100768098	apoptosis; autophagy; dna damage; cell adfesion
C-FOS	P01101	Proto-oncogene c-Fos (Cellular oncogene fos)	Fos	Fos	100689418	Fos	apoptosis
C-MYB	P06876	Transcriptional activator Myb (Proto-oncogene c-Myb)	Myb	Myb	100753578	LOC100753578	er-stress; apoptosis
CLGN	P52194	Calmegin (A2/6) (Calnexin-T) (MEG 1 antigen)	Clgn	Clgn Meg1	100773546	Clgn	protein folding; chaperone
CAPN1	O35350	Calpain-1 catalytic subunit (EC 3.4.22.52) (Calcium-activated neutral proteinase 1) (CANP 1) (Calpain mu-type) (Calpain-1 large subunit) (Micromolar-calpain) (muCANP)	Capn1	Capn1 Canp1 Capa1	100758636	LOC100758636	upr; apoptosis; er-stress
CAPN2	O08529	Calpain-2 catalytic subunit (EC 3.4.22.53) (80 kDa M-calpain subunit) (CALP80) (Calcium-activated neutral proteinase 2) (CANP 2) (Calpain M-type) (Calpain-2 large subunit) (Millimolar-calpain) (M-calpain)	Capn2	Capn2	100771239	Capn2	upr; apoptosis; er-stress
CAPN10	Q9ESK3	Calpain-10 (EC 3.4.22.-) (Calcium-activated neutral proteinase 10) (CANP 10)	Capn10	Capn10 Capn8	100752300	Capn10	upr; apoptosis; er-stress
CAPN11	Q6J756	Calpain-11 (EC 3.4.22.-) (Calcium-activated neutral proteinase 11) (CANP 11)	Capn11	Capn11	100755371	Capn11	upr; apoptosis; er-stress
CAPN12	Q9ER56	Calpain-12 (EC 3.4.22.-) (Calcium-activated neutral proteinase 12) (CANP 12)	Capn12	Capn12	100767183	LOC100767183	upr; apoptosis; er-stress
CAPN13	Q3UW68	Calpain-13 (EC 3.4.22.-) (Calcium-activated neutral proteinase 13) (CANP 13)	Capn13	Capn13 Gm943	100760070	LOC100760070	upr; apoptosis; er-stress
CAPN3	Q64691	Calpain-3 (EC 3.4.22.54) (Calcium-activated neutral proteinase 3) (CANP 3) (Calpain L3) (Calpain p94) (Muscle-specific calcium-activated neutral protease 3)	Capn3	Capn3	100758723	Capn3	upr; apoptosis; er-stress
CAPN4	O88456	Calpain small subunit 1 (CSS1) (Calcium-activated neutral proteinase small subunit) (CANP small subunit) (Calcium-dependent protease small subunit) (CDPS) (Calcium-dependent protease small subunit 1) (Calpain regulatory subunit)	Capns1	Capns1 Capn4	100770160	LOC100770160	upr; apoptosis; er-stress
CAPN5	O08688	Calpain-5 (EC 3.4.22.-) (New calpain 3) (nCL-3)	Capn5	Capn5 Ncl3	100768370	LOC100768370	upr; apoptosis; er-stress
CAPN6	O35646	Calpain-6	Capn6	Capn6 Capa6	100773921	Capn6	upr; apoptosis; er-stress
CAPN7	Q9R1S8	Calpain-7 (EC 3.4.22.-) (PalB homolog) (PalBH)	Capn7	Capn7 Palbh	100766061	Capn7	upr; apoptosis; er-stress
CAPN8	Q91VA3	Calpain-8 (EC 3.4.22.53) (New calpain 2) (nCL-2) (Stomach-specific M-type calpain)	Capn8	Capn8 Ncl2	100771531	LOC100771531	upr; apoptosis; er-stress
CAPN9	Q9D805	Calpain-9 (EC 3.4.22.-) (Digestive tract-specific calpain) (New calpain 4) (nCL-4)	Capn9	Capn9 Ncl4	100766480	Capn9	upr; apoptosis; er-stress
CASP12	O08736	Caspase-12 (CASP-12) (EC 3.4.22.-)	Casp12	Casp12	100759746	LOC100759746	upr; apoptosis; er-stress
CASP2	P29594	Caspase-2 (CASP-2) (EC 3.4.22.55) (Neural precursor cell expressed developmentally down-regulated protein 2) (NEDD-2) (Protease ICH-1) [Cleaved into: Caspase-2 subunit p18; Caspase-2 subunit p13; Caspase-2 subunit p12]	Casp2	Casp2 Ich1 Nedd-2 Nedd2	100689445	LOC100689445	apoptosis
CASP3	P70677	Caspase-3 (CASP-3) (EC 3.4.22.56) (Apopain) (Cysteine protease CPP32) (CPP-32) (LICE) (Protein Yama) (SREBP cleavage activity 1) (SCA-1) [Cleaved into: Caspase-3 subunit p17; Caspase-3 subunit p12]	Casp3	Casp3 Cpp32	100689061	Casp3	apoptosis; upr; er-stress
CASP4	P70343	Caspase-4 (CASP-4) (EC 3.4.22.64) (Caspase-11) (CASP-11) (Protease ICH-3) [Cleaved into: Caspase-4 subunit p10; Caspase-4 subunit p20]	Casp4	Casp4 Casp11 Caspl Ich3			apoptosis; er-stress
CASP6	O08738	Caspase-6 (CASP-6) (EC 3.4.22.59) (Apoptotic protease Mch-2) [Cleaved into: Caspase-6 subunit p18; Caspase-6 subunit p11]	Casp6	Casp6	100766458	LOC100766458	apoptosis
CASP7	P97864	Caspase-7 (CASP-7) (EC 3.4.22.60) (Apoptotic protease Mch-3) (Cysteine protease LICE2) [Cleaved into: Caspase-7 subunit p20; Caspase-7 subunit p11]	Casp7	Casp7 Lice2 Mch3	100766857	LOC100766857	apoptosis
CASP8	O89110	Caspase-8 (CASP-8) (EC 3.4.22.61) [Cleaved into: Caspase-8 subunit p18; Caspase-8 subunit p10]	Casp8	Casp8	100689369	LOC100689369	apoptosis; upr; erad
CASP9	Q8C3Q9	Caspase-9 (CASP-9) (EC 3.4.22.62) (Apoptotic protease Mch-6) (Apoptotic protease-activating factor 3) (APAF-3) (ICE-like apoptotic protease 6) (ICE-LAP6) [Cleaved into: Caspase-9 subunit p35; Caspase-9 subunit p10]	Casp9	Casp9 Mch6	100689370	LOC100689370	apoptosis; upr; erad
CASQ1	O09165	Calsequestrin-1 (Calmitine) (Calsequestrin, skeletal muscle isoform)	Casq1	Casq1	100762901	LOC100762901	calcium transport; calcium binding; er-stress
CASQ2	O09161	Calsequestrin-2 (Calsequestrin, cardiac muscle isoform)	Casq2	Casq2	100752020	Casq2	calcium transport; calcium binding; er-stress
CCND1	P25322	G1/S-specific cyclin-D1	Ccnd1	Ccnd1 Cyl-1	100689063	Ccnd1	cell cycle; cell division
CCND2	P30280	G1/S-specific cyclin-D2	Ccnd2	Ccnd2 Cyl-2	100771544	LOC100771544	cell cycle; cell division
CCND3	P30282	G1/S-specific cyclin-D3	Ccnd3	Ccnd3 Cyl-3	100766025	LOC100766025	cell cycle; cell division
CDC25A	P48964	M-phase inducer phosphatase 1 (EC 3.1.3.48) (Dual specificity phosphatase Cdc25A)	Cdc25a	Cdc25a Cdc25m3	100767961	LOC100767961	erad; cell cycle; cell division
CDC42	P60766	Cell division control protein 42 homolog (G25K GTP-binding protein)	Cdc42	Cdc42	100765433	LOC100765433	protein transport; differentiation
CDK4	P30285	Cyclin-dependent kinase 4 (EC 2.7.11.22) (CRK3) (Cell division protein kinase 4) (PSK-J3)	Cdk4	Cdk4 Crk3	100760122	LOC100760122	cell cycle; cell division
CDK6	Q64261	Cyclin-dependent kinase 6 (EC 2.7.11.22) (CR2 protein kinase) (CRK2) (Cell division protein kinase 6) (Serine/threonine-protein kinase PLSTIRE)	Cdk6	Cdk6 Cdkn6 Crk2	100764515	LOC100764515	cell cycle; cell division
CEBPA	P53566	CCAAT/enhancer-binding protein alpha (C/EBP alpha)	Cebpa	Cebpa Cebp			er-stress; apoptosis
CEBPB	P28033	CCAAT/enhancer-binding protein beta (C/EBP beta) (AGP/EBP) (Interleukin-6-dependent-binding protein) (IL-6DBP) (Liver-enriched transcriptional activator) (LAP)	Cebpb	Cebpb			er-stress; apoptosis
CEBPD	Q00322	CCAAT/enhancer-binding protein delta (C/EBP delta) (C/EBP-related protein 3)	Cebpd	Cebpd Crp3	100771036	LOC100771036	er-stress; apoptosis
CEBPΕ	Q6PZD9	CCAAT/enhancer-binding protein epsilon (C/EBP epsilon)	Cebpe	Cebpe Gm294	100770450	LOC100770450	er-stress; apoptosis
CEBPΖ	P53568	CCAAT/enhancer-binding protein gamma (C/EBP gamma) (Granulocyte colony-stimulating factor promoter element 1-binding protein) (GPE1-BP) (GPE1-binding protein) (Immunoglobulin enhancer-binding protein 1) (IG/EBP-1)	Cebpg	Cebpg	100770190	LOC100770190	er-stress; apoptosis
CHIP	Q9WUD1	STIP1 homology and U box-containing protein 1 (EC 6.3.2.-) (Carboxy terminus of Hsp70-interacting protein) (E3 ubiquitin-protein ligase CHIP)	Stub1	Stub1 Chip	100760778	LOC100760778	erad; retrotranslocation; ubiquitin ligase complex
CHOP	P35639	DNA damage-inducible transcript 3 protein (DDIT-3) (C/EBP zeta) (C/EBP-homologous protein) (CHOP) (C/EBP-homologous protein 10) (CHOP-10) (CCAAT/enhancer-binding protein homologous protein) (Growth arrest and DNA-damage-inducible protein GADD153)	Ddit3	Ddit3 Chop Chop10 Gadd153	100763514	LOC100763514	upr; apoptosis; growth arrest; er-stress
Climp63	Q8BMK4	Cytoskeleton-associated protein 4 (63-kDa cytoskeleton-linking membrane protein) (Climp-63) (p63)	Ckap4	Ckap4	100766532	LOC100766532	glycosylation; protein folding
CLPB	Q60649	Caseinolytic peptidase B protein homolog (EC 3.6.1.3) (Suppressor of potassium transport defect 3)	Clpb	Clpb Skd3	100772391	LOC100772391	protein transport
CLTA	O08585	Clathrin light chain A (Lca)	Clta	Clta	100758987	LOC100758987	endocytosis; vesicle transport; protein transport;
CLTB	Q6IRU5	Clathrin light chain B (Lcb)	Cltb	Cltb	100767928	LOC100767928	endocytosis; vesicle transport; protein transport;
CLTC	Q68FD5	Clathrin heavy chain 1	Cltc	Cltc	100756644	LOC100756644	endocytosis; vesicle transport; protein transport;
CNIH	O35372	Protein cornichon homolog 1 (CNIH-1) (Cornichon family AMPA receptor auxiliary protein 1) (Protein cornichon homolog)	Cnih1	Cnih1 Cnih	100755897	LOC100755897	protein transport; er-golgi transport
CNIH2	O35089	Protein cornichon homolog 2 (CNIH-2) (Cornichon family AMPA receptor auxiliary protein 2) (Cornichon-like protein)	Cnih2	Cnih2 Cnil	100768448	LOC100768448	protein transport
CNIH3	Q6ZWS4	Protein cornichon homolog 3 (CNIH-3) (Cornichon family AMPA receptor auxiliary protein 3)	Cnih3	Cnih3	100759925	LOC100759925	protein transport
CNIH4	Q9CX13	Protein cornichon homolog 4 (CNIH-4) (Cornichon family AMPA receptor auxiliary protein 4)	Cnih4	Cnih4	100760720	LOC100760720	protein transport
CNX	P35564	Calnexin	Canx	Canx	100689345	Canx	protein folding; homostasis; upr; erad; protein transport
COG1	Q9Z160	Conserved oligomeric Golgi complex subunit 1 (COG complex subunit 1) (Component of oligomeric Golgi complex 1) (Low density lipoprotein receptor defect B-complementing protein)	Cog1	Cog1 Ldlb	100752570	Cog1	protein transport
COG2	Q921L5	Conserved oligomeric Golgi complex subunit 2 (COG complex subunit 2) (Component of oligomeric Golgi complex 2) (Low density lipoprotein receptor defect C-complementing protein)	Cog2	Cog2 Ldlc	100767234	Cog2	protein transport
COG3	Q8CI04	Conserved oligomeric Golgi complex subunit 3 (COG complex subunit 3) (Component of oligomeric Golgi complex 3)	Cog3	Cog3	100770618	Cog3	protein transport
COG4	Q8R1U1	Conserved oligomeric Golgi complex subunit 4 (COG complex subunit 4) (Component of oligomeric Golgi complex 4)	Cog4	Cog4	100752814	Cog4	protein transport
COG5	Q8C0L8	Conserved oligomeric Golgi complex subunit 5 (COG complex subunit 5) (Component of oligomeric Golgi complex 5)	Cog5	Cog5	100754837	Cog5	protein transport
COG6	Q8R3I3	Conserved oligomeric Golgi complex subunit 6 (COG complex subunit 6) (Component of oligomeric Golgi complex 6)	Cog6	Cog6 Kiaa1134	100771724	LOC100771724	protein transport
COG7	Q3UM29	Conserved oligomeric Golgi complex subunit 7 (COG complex subunit 7) (Component of oligomeric Golgi complex 7)	Cog7	Cog7	100754278	Cog7	protein transport
COG8	Q9JJA2	Conserved oligomeric Golgi complex subunit 8 (COG complex subunit 8) (Component of oligomeric Golgi complex 8)	Cog8	Cog8 MNCb-5704	100759350	Cog8	protein transport
COPA	Q8CIE6	Coatomer subunit alpha (Alpha-coat protein) (Alpha-COP) [Cleaved into: Xenin (Xenopsin-related peptide); Proxenin]	Copa	Copa	100762124	Copa	retrograde transport; protein transport; er-golgi transport
COPB1	Q9JIF7	Coatomer subunit beta (Beta-coat protein) (Beta-COP)	Copb1	Copb1 Copb	100774203	Copb1	retrograde transport; protein transport; er-golgi transport
COPB2	O55029	Coatomer subunit beta' (Beta'-coat protein) (Beta'-COP) (p102)	Copb2	Copb2	100758514	Copb2	retrograde transport; protein transport; er-golgi transport
COPD	Q5XJY5	Coatomer subunit delta (Archain) (Delta-coat protein) (Delta-COP)	Arcn1	Arcn1 Copd	100758971	Arcn1	retrograde transport; protein transport; er-golgi transport
COPE	O89079	Coatomer subunit epsilon (Epsilon-coat protein) (Epsilon-COP)	Cope	Cope Cope1	100689412	Cope	retrograde transport; protein transport; er-golgi transport
COPG1	Q9QZE5	Coatomer subunit gamma-1 (Gamma-1-coat protein) (Gamma-1-COP)	Copg1	Copg1 Copg	100763679	Copg	retrograde transport; protein transport; er-golgi transport
COPG2	Q9QXK3	Coatomer subunit gamma-2 (Gamma-2-coat protein) (Gamma-2-COP)	Copg2	Copg2	100758528	Copg2	retrograde transport; protein transport; er-golgi transport
COPS1	Q99LD4	COP9 signalosome complex subunit 1 (SGN1) (Signalosome subunit 1) (G protein pathway suppressor 1) (GPS-1) (JAB1-containing signalosome subunit 1)	Gps1	Gps1 Cops1 Csn1	100770684	Gps1	ubl conjugation pathway; erad; protein ubiquitination; cell division; apoptosis
COPS2	P61202	COP9 signalosome complex subunit 2 (SGN2) (Signalosome subunit 2) (Alien homolog) (JAB1-containing signalosome subunit 2) (Thyroid receptor-interacting protein 15) (TR-interacting protein 15) (TRIP-15)	Cops2	Cops2 Csn2 Trip15	100760211	LOC100760211	ubl conjugation pathway; erad; protein ubiquitination; cell division; apoptosis
COPS3	O88543	COP9 signalosome complex subunit 3 (SGN3) (Signalosome subunit 3) (JAB1-containing signalosome subunit 3)	Cops3	Cops3 Csn3	100760692	LOC100760692	ubl conjugation pathway; erad; protein ubiquitination; cell division; apoptosis
COPS4	O88544	COP9 signalosome complex subunit 4 (SGN4) (Signalosome subunit 4) (JAB1-containing signalosome subunit 4)	Cops4	Cops4 Csn4	100755032	Cops4	ubl conjugation pathway; erad; protein ubiquitination; cell division; apoptosis
COPS5	O35864	COP9 signalosome complex subunit 5 (SGN5) (Signalosome subunit 5) (EC 3.4.-.-) (Jun activation domain-binding protein 1) (Kip1 C-terminus-interacting protein 2)	Cops5	Cops5 Csn5 Jab1 Kic2	100767044	Cops5	ubl conjugation pathway; erad; protein ubiquitination; cell division; apoptosis
COPS6	O88545	COP9 signalosome complex subunit 6 (SGN6) (Signalosome subunit 6) (JAB1-containing signalosome subunit 6)	Cops6	Cops6 Csn6	100774513	Cops6	ubl conjugation pathway; erad; protein ubiquitination; cell division; apoptosis
COPS7A	Q9CZ04	COP9 signalosome complex subunit 7a (SGN7a) (Signalosome subunit 7a) (JAB1-containing signalosome subunit 7a)	Cops7a	Cops7a Csn7a	100756202	LOC100756202	ubl conjugation pathway; erad; protein ubiquitination; cell division; apoptosis
COPS7B	Q8BV13	COP9 signalosome complex subunit 7b (SGN7b) (Signalosome subunit 7b) (JAB1-containing signalosome subunit 7b)	Cops7b	Cops7b Csn7b	100762866	LOC100762866	ubl conjugation pathway; erad; protein ubiquitination; cell division; apoptosis
COPS8	Q8VBV7	COP9 signalosome complex subunit 8 (SGN8) (Signalosome subunit 8) (COP9 homolog) (JAB1-containing signalosome subunit 8)	Cops8	Cops8 Csn8	100767812	LOC100767812	cop9 signalosome complex (csn); ubl conjugation pathway; erad; deneddylation of the cullin subunits of scf complex; ubl conjugation pathway; erad; protein ubiquitination; cell division; apoptosis
COPZ1	P61924	Coatomer subunit zeta-1 (Zeta-1-coat protein) (Zeta-1 COP)	Copz1	Copz1 Copz	100769319	LOC100769319	retrograde transport; protein transport
COPZ2	Q9JHH9	Coatomer subunit zeta-2 (Zeta-2-coat protein) (Zeta-2 COP)	Copz2	Copz2	100761728	LOC100761728	retrograde transport; protein transport
CREB-1	Q01147	Cyclic AMP-responsive element-binding protein 1 (CREB-1) (cAMP-responsive element-binding protein 1)	Creb1	Creb1 Creb-1	100761582	Creb1	acute-phase response; er-stress; apoptosis; cell survival; upr; erad
CREB3	Q61817	Cyclic AMP-responsive element-binding protein 3 (CREB-3) (cAMP-responsive element-binding protein 3) (Transcription factor LZIP) [Cleaved into: Processed cyclic AMP-responsive element-binding protein 3]	Creb3	Creb3 Lzip	100772940	LOC100772940	acute-phase response; er-stress; apoptosis; cell survival; upr; erad
CREBBP	P45481	CREB-binding protein (EC 2.3.1.48)	Crebbp	Crebbp Cbp	100769789	LOC100769789	acute-phase response; er-stress; apoptosis; cell survival; upr; erad
CREBH/CREB3L3	Q91XE9	Cyclic AMP-responsive element-binding protein 3-like protein 3 (cAMP-responsive element-binding protein 3-like protein 3) (Transcription factor CREB-H) [Cleaved into: Processed cyclic AMP-responsive element-binding protein 3-like protein 3]	Creb3l3	Creb3l3 Crebh	100774488	Creb3l3	acute-phase response; er-stress; apoptosis; cell survival; upr; erad
CREBPA	Q8K1L0	Cyclic AMP-responsive element-binding protein 5 (CREB-5) (cAMP-responsive element-binding protein 5) (CRE-BPa)	Creb5	Creb5	100764159	LOC100764159	acute-phase response; er-stress; apoptosis; cell survival; upr; erad
CREBRF	Q8CDG5	CREB3 regulatory factor (Luman recruitment factor) (LRF)	Crebrf	Crebrf	100770049	LOC100770049	acute-phase response; er-stress; apoptosis; cell survival; upr; erad
CRP1	P14847	C-reactive protein	Crp	Crp Ptx1	100772240	LOC100772240	acute-phase response; er-stress
CRT	P14211	Calreticulin (CRP55) (Calregulin) (Endoplasmic reticulum resident protein 60) (ERp60) (HACBP)	Calr	Calr	100689096	Calr	protein folding; homostasis; upr; erad; protein transport
CRT3	Q9D9Q6	Calreticulin-3 (Calreticulin-2) (Calsperin)	Calr3	Calr3 Crt2	100759217	Calr3	protein folding
CRYAA	P24622	Alpha-crystallin A chain	Cryaa	Cryaa Crya1	100762633	LOC100762633	erad; er-stress
CRYAB	P23927	Alpha-crystallin B chain (Alpha(B)-crystallin) (P23)	Cryab	Cryab Crya2	100772623	LOC100772623	erad; er-stress
CUL1	Q9WTX6	Cullin-1 (CUL-1)	Cul1	Cul1	100757763	Cul1	ubl conjugation pathway; erad; protein ubiquitination
CUL3	Q9JLV5	Cullin-3 (CUL-3)	Cul3	Cul3	100760346	LOC100760346	ubl conjugation pathway; erad; protein ubiquitination; er-golgi transport
CXCL12	P40224	Stromal cell-derived factor 1 (SDF-1) (12-O-tetradecanoylphorbol 13-acetate repressed protein 1) (TPAR1) (C-X-C motif chemokine 12) (Pre-B cell growth-stimulating factor) (PBSF) (Thymic lymphoma cell-stimulating factor) (TLSF)	Cxcl12	Cxcl12 Sdf1	100759082	LOC100759082	er-stress; upr independent
CYCLOPHILIN A	P17742	Peptidyl-prolyl cis-trans isomerase A (PPIase A) (EC 5.2.1.8) (Cyclophilin A) (Cyclosporin A-binding protein) (Rotamase A) (SP18) [Cleaved into: Peptidyl-prolyl cis-trans isomerase A, N-terminally processed]	Ppia	Ppia	100773511	LOC100773511	protein folding; chaperone
CYCLOPHILIN C	P30412	Peptidyl-prolyl cis-trans isomerase C (PPIase C) (EC 5.2.1.8) (Cyclophilin C) (Rotamase C)	Ppic	Ppic Cypc	100774301	LOC100774301	protein folding
CYCLOPHILIN E	Q9QZH3	Peptidyl-prolyl cis-trans isomerase E (PPIase E) (EC 5.2.1.8) (Cyclophilin E) (Cyclophilin-33) (Rotamase E)	Ppie	Ppie Cyp33	100773432	LOC100773432	protein folding
CYCLOPHILIN F	Q99KR7	Peptidyl-prolyl cis-trans isomerase F, mitochondrial (PPIase F) (EC 5.2.1.8) (Cyclophilin D) (CyP-D) (CypD) (Cyclophilin F) (Rotamase F)	Ppif	Ppif	100752432	LOC100752432	protein folding; apoptosis
CYCLOPHILIN G	A2AR02	Peptidyl-prolyl cis-trans isomerase G (PPIase G) (Peptidyl-prolyl isomerase G) (EC 5.2.1.8) (Cyclophilin G) (Rotamase G)	Ppig	Ppig	100763632	LOC100763632	protein folding
CYCLOPHILIN-40	Q9CR16	Peptidyl-prolyl cis-trans isomerase D (PPIase D) (EC 5.2.1.8) (40 kDa peptidyl-prolyl cis-trans isomerase) (Cyclophilin-40) (CYP-40) (Rotamase D)	Ppid	Ppid	100752921	LOC100752921	protein folding
CYPB/PPIB	P24369	Peptidyl-prolyl cis-trans isomerase B (PPIase B) (EC 5.2.1.8) (CYP-S1) (Cyclophilin B) (Rotamase B) (S-cyclophilin) (SCYLP)	Ppib	Ppib	100774375	LOC100774375	protein folding: erad
CYTH1	Q9QX11	Cytohesin-1 (PH, SEC7 and coiled-coil domain-containing protein 1) (CLM1) (SEC7 homolog A) (mSec7-1)	Cyth1	Cyth1 Pscd1	100768404	LOC100768404	retrograde transport; protein transport
DAD1	P61804	Dolichyl-diphosphooligosaccharide--protein glycosyltransferase subunit DAD1 (Oligosaccharyl transferase subunit DAD1) (EC 2.4.99.18) (Defender against cell death 1) (DAD-1)	Dad1	Dad1	100767387	LOC100767387	portein folding; glycosylation
DAPK3	O54784	Death-associated protein kinase 3 (DAP kinase 3) (EC 2.7.11.1) (DAP-like kinase) (Dlk) (MYPT1 kinase) (ZIP-kinase)	Dapk3	Dapk3 Zipk	100773624	LOC100773624	apoptosis; autophagy; er-stress
DBP	Q60925	D site-binding protein (Albumin D box-binding protein) (Albumin D-element-binding protein)	Dbp	Dbp	100775076	LOC100775076
DERL1	Q99J56	Derlin-1 (Degradation in endoplasmic reticulum protein 1) (Der1-like protein 1)	Derl1	Derl1 Der1			erad; erad-l; retrotranslocation; erad-m
DERL1L					100762601	LOC100762601	erad; erad-l; retrotranslocation; erad-m
DERL2	Q8BNI4	Derlin-2 (Degradation in endoplasmic reticulum protein 2) (Der1-like protein 2) (F-LANa)	Derl2	Derl2 Der2 Flana	100755526	LOC100755526	erad; retrotranslocation
DERL3	Q9D8K3	Derlin-3 (Degradation in endoplasmic reticulum protein 3) (Der1-like protein 3) (Protein IZP6)	Derl3	Derl3 Der3 Izp6	100768848	LOC100768848	erad; retrotranslocation
DIABLO	Q9JIQ3	Diablo homolog, mitochondrial (Direct IAP-binding protein with low pI) (Second mitochondria-derived activator of caspase) (Smac)	Diablo	Diablo Smac	100754770	LOC100754770	apoptosis
DIAP1	O08808	Protein diaphanous homolog 1 (Diaphanous-related formin-1) (DRF1) (p140mDIA) (mDIA1)	Diaph1	Diaph1 Diap1	100752938	LOC100752938	apoptosis; er-stress
DNAJA1	P63037	DnaJ homolog subfamily A member 1 (DnaJ protein homolog 2) (Heat shock 40 kDa protein 4) (Heat shock protein J2) (HSJ-2)	Dnaja1	Dnaja1 Dnaj2 Hsj2 Hspf4	100689381	Dnaja1	erad
DNAJA2	Q9QYJ0	DnaJ homolog subfamily A member 2 (mDj3)	Dnaja2	Dnaja2	100766736	LOC100766736	erad
DNAJA3	Q99M87	DnaJ homolog subfamily A member 3, mitochondrial (DnaJ protein Tid-1) (mTid-1) (Tumorous imaginal discs protein Tid56 homolog)	Dnaja3	Dnaja3 Tid1	100774313	Dnaja3	apoptosis
DNAJA4	Q9JMC3	DnaJ homolog subfamily A member 4 (MmDjA4)	Dnaja4	Dnaja4	100755057	Dnaja4	chaperone
DNAJB1	Q9QYJ3	DnaJ homolog subfamily B member 1 (Heat shock 40 kDa protein 1) (HSP40) (Heat shock protein 40)	Dnajb1	Dnajb1 Hsp40 Hspf1	100753924	LOC100753924	erad; er-stress
DNAJB12	Q9QYI4	DnaJ homolog subfamily B member 12 (mDj10)	Dnajb12	Dnajb12	100759717	Dnajb12	erad
DNAJB13	Q80Y75	DnaJ homolog subfamily B member 13 (Testis and spermatogenesis cell-related protein 6) (Testis spermatocyte apoptosis-related gene 6 protein) (Testis spermatogenesis apoptosis-related gene 3 protein) (Testis spermatogenesis apoptosis-related gene 6 protein)	Dnajb13	Dnajb13 Tsarg Tsarg3 Tsarg6	100759263	Dnajb13	chaperone
DNAJB14	Q149L6	DnaJ homolog subfamily B member 14	Dnajb14	Dnajb14	100752201	Dnajb14	chaperone
DNAJB2	Q9QYI5	DnaJ homolog subfamily B member 2 (DnaJ homolog subfamily B member 10) (mDj8)	Dnajb2	Dnajb2 Dnajb10	100773438	LOC100773438	erad
DNAJB3	O35723	DnaJ homolog subfamily B member 3 (DnaJ protein homolog 3) (Heat shock protein J3) (HSJ-3) (MSJ-1)	Dnajb3	Dnajb3 Hsj3 Msj1	100755138	Dnajb3	chaperone
DNAJB4	Q9D832	DnaJ homolog subfamily B member 4	Dnajb4	Dnajb4	100757372	Dnajb4	chaperone
DNAJB5	O89114	DnaJ homolog subfamily B member 5 (Heat shock protein Hsp40-3) (Heat shock protein cognate 40) (Hsc40)	Dnajb5	Dnajb5 Hsc40	100750493	Dnajb5	chaperone
DNAJB6	O54946	DnaJ homolog subfamily B member 6 (Heat shock protein J2) (HSJ-2) (MRJ) (mDj4)	Dnajb6	Dnajb6 Hsj2 Mrj	100758507	Dnajb6	chaperone
DNAJB7	Q9QYI8	DnaJ homolog subfamily B member 7 (mDj5)	Dnajb7	Dnajb7	100762842	Dnajb7	chaperone
DNAJB8	Q9QYI7	DnaJ homolog subfamily B member 8 (mDj6)	Dnajb8	Dnajb8	100762038	Dnajb8	chaperone
DNAJB9/ERDJ4	Q9QYI6	DnaJ homolog subfamily B member 9 (Endoplasmic reticulum DNA J domain-containing protein 4) (ER-resident protein ERdj4) (ERdj4) (mDj7)	Dnajb9	Dnajb9	100763648	LOC100763648	protein folding; erad
DNAJC10/ERDJ5	Q9DC23	DnaJ homolog subfamily C member 10 (EC 1.8.4.-) (Endoplasmic reticulum DNA J domain-containing protein 5) (ER-resident protein ERdj5) (ERdj5) (Endoplasmic reticulum DnaJ-PDI fusion protein 1) (J domain-containing protein disulfide isomerase-like protein) (J domain-containing PDI-like protein) (JPDI)	Dnajc10	Dnajc10 Erdj5 Jpdi	100689230	Dnajc10	protein folding; era; erqc
DNAJC14	Q921R4	DnaJ homolog subfamily C member 14	Dnajc14	Dnajc14	100771122	Dnajc14	protein transport
DNAJC3/ERDJ6	Q91YW3	DnaJ homolog subfamily C member 3 (Interferon-induced, double-stranded RNA-activated protein kinase inhibitor) (Protein kinase inhibitor of 58 kDa) (Protein kinase inhibitor p58)	Dnajc3	Dnajc3 P58ipk	100766172	Dnajc3	protein folding; upr;; er-stress; erad
DNAJC5	P60904	DnaJ homolog subfamily C member 5 (Cysteine string protein) (CSP)	Dnakc5	Dnajc5	100763676	LOC100763676	erad
DNAJC5B	Q9CQ94	DnaJ homolog subfamily C member 5B (Cysteine string protein beta) (CSP-beta)	Dnajc5b	Dnajc5b	100774239	LOC100774239	erad
DNAJC5G	Q8C632	DnaJ (Hsp40) homolog, subfamily C, member 5 gamma (Protein Dnajc5g)	Dnajc5g	Dnajc5g mCG_23483	100773085	LOC100773085	erad
DNAJC7	Q9QYI3	DnaJ homolog subfamily C member 7 (Cytoplasmic CAR retention protein) (CCRP) (MDj11) (Tetratricopeptide repeat protein 2) (TPR repeat protein 2)	Dnajc7	Dnajc7 Ttc2	100753520	Dnajc7	chaperone
DNAJC8	Q6NZB0	DnaJ homolog subfamily C member 8	Dnajc8	Dnajc8	100771757	Dnajc8	chaperone
DNAJC9	Q91WN1	DnaJ homolog subfamily C member 9	Dnajc9	Dnajc9	100762162	Dnajc9	chaperone
DR5	Q9QZM4	Tumor necrosis factor receptor superfamily member 10B (Death receptor 5) (MK) (CD antigen CD262)	Tnfrsf10b	Tnfrsf10b Dr5 Killer	100770489	LOC100770489	apoptosis; er-stress
EDEM1	Q925U4	ER degradation-enhancing alpha-mannosidase-like protein 1	Edem1	Edem1 Edem	100689456	Edem	erad; protein folding
EDEM2	Q8BJT9	alpha-1,2-Mannosidase (EC 3.2.1.-)	Edem2	Edem2 mCG_21080	100753801	LOC100753801	erad; protein folding
EDEM3	Q2HXL6	ER degradation-enhancing alpha-mannosidase-like protein 3 (EC 3.2.1.113) (Alpha-1,2-mannosidase EDEM3)	Edem3	Edem3	100755846	Edem3	erad; protein folding
EGASYN	Q64176	Carboxylesterase 1E (EC 3.1.1.1) (Egasyn) (Liver carboxylesterase 22) (Es-22) (Esterase-22)	Ces1e	Ces1e Es22	100766045	LOC100766045	chaperone
EIF2AK1	Q9Z2R9	Eukaryotic translation initiation factor 2-alpha kinase 1 (EC 2.7.11.1) (Heme-controlled repressor) (HCR) (Heme-regulated eukaryotic initiation factor eIF-2-alpha kinase) (Heme-regulated inhibitor) (Hemin-sensitive initiation factor 2-alpha kinase)	Eif2ak1	Eif2ak1 Hri	100764727	LOC100764727
EIF2BA	Q99LC8	Translation initiation factor eIF-2B subunit alpha (eIF-2B GDP-GTP exchange factor subunit alpha)	Eif2b1	Eif2b1	100770460	LOC100770460
EIF2BB	Q99LD9	Translation initiation factor eIF-2B subunit beta (eIF-2B GDP-GTP exchange factor subunit beta)	Eif2b2	Eif2b2	100759048	LOC100759048
EIF2BD	Q61749	Translation initiation factor eIF-2B subunit delta (eIF-2B GDP-GTP exchange factor subunit delta)	Eif2b4	Eif2b4 Eif2b Eif2bd Jgr1a	100766948	Eif2b4
EIF2BE	Q8CHW4	Translation initiation factor eIF-2B subunit epsilon (eIF-2B GDP-GTP exchange factor subunit epsilon)	Eif2b5	Eif2b5	100773826	LOC100773826
EIF2Α/EIF2S1	Q6ZWX6	Eukaryotic translation initiation factor 2 subunit 1 (Eukaryotic translation initiation factor 2 subunit alpha) (eIF-2-alpha) (eIF-2A) (eIF-2alpha)	Eif2s1	Eif2s1 Eif2a	100761915	LOC100761915	trancription factor; upr
EIF4E2	Q8BMB3	Eukaryotic translation initiation factor 4E type 2 (eIF-4E type 2) (eIF4E type 2) (eIF4E-2) (mRNA cap-binding protein type 2) (Eukaryotic translation initiation factor 4E-like 3) (eIF4E-like protein 4E-LP)	Eif4e2	Eif4e2 Eif4el3	100764716	LOC100764716
EIF4E3	Q9DBB5	Eukaryotic translation initiation factor 4E type 3 (eIF-4E type 3) (eIF-4E3) (eIF4E type 3) (eIF4E-3)	Eif4e3	Eif4e3	100759947	LOC100759947
EIF4F	P63073	Eukaryotic translation initiation factor 4E (eIF-4E) (eIF4E) (mRNA cap-binding protein) (eIF-4F 25 kDa subunit)	Eif4e	Eif4e	100773768	LOC100773768
ER-MANI	A2AJ15	Endoplasmic reticulum mannosyl-oligosaccharide 1,2-alpha-mannosidase (EC 3.2.1.113) (ER alpha-1,2-mannosidase) (ER mannosidase 1) (ERMan1) (Man9GlcNAc2-specific-processing alpha-mannosidase) (Mannosidase alpha class 1B member 1)	Man1b1	Man1b1	100756512	LOC100756512	erad; protein folding; protein transport; glycosylation
ERD21	Q99JH8	ER lumen protein-retaining receptor 1 (KDEL endoplasmic reticulum protein retention receptor 1) (KDEL receptor 1)	Kdelr1	Kdelr1	100750912	LOC100750912	protein transport; er-golgi transport
ERD22	Q9CQM2	ER lumen protein-retaining receptor 2 (KDEL endoplasmic reticulum protein retention receptor 2) (KDEL receptor 2)	Kdelr2	Kdelr2	100765889	LOC100765889	protein transport; er-golgi transport
ERD23	Q8R1L4	ER lumen protein-retaining receptor 3 (KDEL endoplasmic reticulum protein retention receptor 3) (KDEL receptor 3)	Kdelr3	Kdelr3	100750636	LOC100750636	protein transport; er-golgi transport
ERDJ1/DNAJC1	Q61712	DnaJ homolog subfamily C member 1 (DnaJ protein homolog MTJ1)	Dnajc1	Dnajc1 Dnajl1 Mtj1	100751540	Dnajc1	protein folding; erad
ERDJ2/DNAJC11	Q5U458	DnaJ homolog subfamily C member 11	Dnajc11	Dnajc11	100760814	Dnajc11	protein folding; erad
ERDJ3	Q99KV1	DnaJ homolog subfamily B member 11 (APOBEC1-binding protein 2) (ABBP-2) (ER-associated DNAJ) (ER-associated Hsp40 co-chaperone) (Endoplasmic reticulum DNA J domain-containing protein 3) (ER-resident protein ERdj3) (ERdj3) (ERj3p)	ERdj3	Dnajb11	100765455	LOC100765455	protein folding
ERFAD	Q3USW5	FAD-dependent oxidoreductase domain-containing protein 2	Foxred2	Foxred2 D15Bwg0759e	100769253	Foxred2	erad
ERGIC53	Q9D0F3	Protein ERGIC-53 (ER-Golgi intermediate compartment 53 kDa protein) (Lectin mannose-binding 1) (p58)	Lman1	Lman1 Ergic53	100754529	LOC100754529	protein transport
ERGL	Q8VCD3	Protein ERGIC-53-like (ERGIC53-like protein) (Lectin mannose-binding 1-like) (LMAN1-like protein) (Sublingual acinar membrane protein) (Slamp)	Lman1l	Lman1l Ergl	100755627	LOC100755627	protein transport
ERLIN1	Q91X78	Erlin-1 (Endoplasmic reticulum lipid raft-associated protein 1) (Protein KE04 homolog) (Stomatin-prohibitin-flotillin-HflC/K domain-containing protein 1) (SPFH domain-containing protein 1)	Erlin1	Erlin1 Keo4 Spfh1	100754719	LOC100754719	erad
ERLIN2	Q8BFZ9	Erlin-2 (Endoplasmic reticulum lipid raft-associated protein 2) (Stomatin-prohibitin-flotillin-HflC/K domain-containing protein 2) (SPFH domain-containing protein 2)	Erlin2	Erlin2 Spfh2	100770510	LOC100770510	erad
ERO1LΑ	Q8R180	ERO1-like protein alpha (ERO1-L) (ERO1-L-alpha) (EC 1.8.4.-) (Endoplasmic reticulum oxidoreductase alpha) (Endoplasmic reticulum oxidoreductin-1-like protein) (Oxidoreductin-1-L-alpha)	Ero1l	Ero1a Ero1l	100763138	Ero1l	protein folding; hypoxia; upr; er-stess
ERO1LB	Q8R2E9	ERO1-like protein beta (ERO1-L-beta) (EC 1.8.4.-) (Endoplasmic reticulum oxidoreductase beta) (Endoplasmic reticulum oxidoreductin-1-like protein B) (Oxidoreductin-1-L-beta)	Ero1lb	Ero1b Ero1lb	100764579	Ero1lb	protein folding; upr; ; er-stess
ERP19/TXNDC12	Q9CQU0	Thioredoxin domain-containing protein 12 (EC 1.8.4.2) (Endoplasmic reticulum resident protein 19) (ER protein 19) (ERp19) (Thioredoxin-like protein p19)	Txndc12	Txndc12 Tlp19	100753389	LOC100753389	protein folding
ERP27	Q9D8U3	Endoplasmic reticulum resident protein 27 (ER protein 27) (ERp27)	Erp27	Erp27	100754205	LOC100754205	protein folding
ERP44	Q9D1Q6	Endoplasmic reticulum resident protein 44 (ER protein 44) (ERp44) (Thioredoxin domain-containing protein 4)	Erp44	Erp44 Kiaa0573 Txndc4	100750874	Erp44	protein folding; erad; protein transport retention; homostasis
ERP46	Q91W90	Thioredoxin domain-containing protein 5 (Endoplasmic reticulum resident protein 46) (ER protein 46) (ERp46) (Plasma cell-specific thioredoxin-related protein) (PC-TRP) (Thioredoxin-like protein p46)	Txndc5	Txndc5 Tlp46	100766506	Txndc5	protein folding
ERP57/PDIA3	P27773	Protein disulfide-isomerase A3 (EC 5.3.4.1) (58 kDa glucose-regulated protein) (58 kDa microsomal protein) (p58) (Disulfide isomerase ER-60) (Endoplasmic reticulum resident protein 57) (ER protein 57) (ERp57) (Endoplasmic reticulum resident protein 60) (ER protein 60) (ERp60)	Pdia3	Pdia3 Erp Erp60 Grp58	100689343	Pdia3	protein folding; homostasis; upr; erad
ERP72/PDIA4	P08003	Protein disulfide-isomerase A4 (EC 5.3.4.1) (Endoplasmic reticulum resident protein 72) (ER protein 72) (ERp-72) (ERp72)	Pdia4	Pdia4 Cai Erp72	100753458	Pdia4	protein folding; homostasis; upr; erad
EXOC1	Q8R3S6	Exocyst complex component 1 (Exocyst complex component Sec3)	Exoc1	Exoc1 Sec3 Sec3l1	100770306	LOC100770306	exocytosis; protein transport
EXOC2	Q9D4H1	Exocyst complex component 2 (Exocyst complex component Sec5)	Exoc2	Exoc2 Sec5 Sec5l1	100755817	Exoc2	exocytosis; protein transport
EXOC3	Q6KAR6	Exocyst complex component 3 (Exocyst complex component Sec6)	Exoc3	Exoc3 Sec6l1	100756215	Exoc3	exocytosis; protein transport
EXOC3L1	Q8BI71	Exocyst complex component 3-like protein	Exoc3l1	Exoc3l1 Exoc3l	100760026	Exoc3l	exocytosis; protein transport
EXOC3L4	Q6DIA2	Exocyst complex component 3-like protein 4	Exoc3l4	Exoc3l4	100756620	LOC100756620	exocytosis; protein transport
EXOC4	O35382	Exocyst complex component 4 (Exocyst complex component Sec8)	Exoc4	Exoc4 Sec8 Sec8l1	100750685	Exoc4	exocytosis; protein transport
EXOC5	Q3TPX4	Exocyst complex component 5 (Exocyst complex component Sec10)	Exoc5	Exoc5 Sec10l1	100769231	Exoc5	exocytosis; protein transport
EXOC6	Q8R313	Exocyst complex component 6 (Exocyst complex component Sec15A) (SEC15-like protein 1)	Exoc6	Exoc6 Sec15a Sec15l1	100751436	LOC100751436	exocytosis; protein transport
EXOC6B	A6H5Z3	Exocyst complex component 6B (Exocyst complex component Sec15B) (SEC15-like protein 2)	Exoc6b	Exoc6b Sec15b Sec15l2	100757038	Exoc6b	exocytosis; protein transport
EXOC7	O35250	Exocyst complex component 7 (Exocyst complex component Exo70)	Exoc7	Exoc7 Exo70	100754030	Exoc7	exocytosis; protein transport
EXOC8	Q6PGF7	Exocyst complex component 8 (Exocyst complex 84 kDa subunit)	Exoc8	Exoc8	100764733	LOC100764733	exocytosis; protein transport
FAS	P25446	Tumor necrosis factor receptor superfamily member 6 (Apo-1 antigen) (Apoptosis-mediating surface antigen FAS) (FASLG receptor) (CD antigen CD95)	Fas	Fas Apt1 Tnfrsf6	100762537	LOC100762537	apoptosis; upr; er-stress
FASL	P41047	Tumor necrosis factor ligand superfamily member 6 (CD95 ligand) (CD95-L) (Fas antigen ligand) (Fas ligand) (FasL) (CD antigen CD178) [Cleaved into: Tumor necrosis factor ligand superfamily member 6, membrane form; Tumor necrosis factor ligand superfamily member 6, soluble form (Receptor-binding FasL ectodomain) (Soluble Fas ligand) (sFasL); ADAM10-processed FasL form (APL); FasL intracellular dom…	Faslg	Faslg Apt1lg1 Cd95l Fasl gld Tnfsf6	100773293	LOC100773293	apoptosis; upr; er-stress
FBXO1	Q8R089	Probable fibrosin-1	Fbrs	Fbs Fbs1	100754050	LOC100754050	ubl conjugation pathway; erad; protein ubiquitination
FBXO2	Q80UW2	F-box only protein 2	Fbxo2	Fbxo2 Fbs1 Fbx2	100762647	LOC100762647	ubl conjugation pathway; erad; protein ubiquitination
FBXO6	Q9QZN4	F-box only protein 6 (F-box only protein 6b) (F-box protein that recognizes sugar chains 2) (F-box/G-domain protein 2)	Fbxo6	Fbxo6 Fbs2 Fbxo6b	100762938	LOC100762938	ubl conjugation pathway; erad; protein ubiquitination
FKBP11	Q9D1M7	Peptidyl-prolyl cis-trans isomerase FKBP11 (PPIase FKBP11) (EC 5.2.1.8) (19 kDa FK506-binding protein) (19 kDa FKBP) (FKBP-19) (FK506-binding protein 11) (FKBP-11) (Rotamase)	Fkbp11	Fkbp11	100766921	LOC100766921	protein folding
FKBP14	P59024	Peptidyl-prolyl cis-trans isomerase FKBP14 (PPIase FKBP14) (EC 5.2.1.8) (FK506-binding protein 14) (FKBP-14) (Rotamase)	Fkbp14	Fkbp14	100758490	LOC100758490	protein folding
FKBP15	Q6P9Q6	FK506-binding protein 15 (FKBP-15) (133 kDa FK506-binding protein) (133 kDa FKBP) (FKBP-133) (WASP and FKBP-like) (WAFL)	Fkbp15	Fkbp15 Fkbp133 Kiaa0674	100756439	Fkbp15	protein folding
FKBP1A	P26883	Peptidyl-prolyl cis-trans isomerase FKBP1A (PPIase FKBP1A) (EC 5.2.1.8) (12 kDa FK506-binding protein) (12 kDa FKBP) (FKBP-12) (Calstabin-1) (FK506-binding protein 1A) (FKBP-1A) (Immunophilin FKBP12) (Rotamase)	Fkbp1a	Fkbp1a Fkbp1	100763474	LOC100763474	protein folding
FKBP1B	Q9Z2I2	Peptidyl-prolyl cis-trans isomerase FKBP1B (PPIase FKBP1B) (EC 5.2.1.8) (12.6 kDa FK506-binding protein) (12.6 kDa FKBP) (FKBP-12.6) (FK506-binding protein 1B) (FKBP-1B) (Immunophilin FKBP12.6) (Rotamase)	Fkbp1b	Fkbp1b	100763278	LOC100763278	protein folding
FKBP3	Q62446	Peptidyl-prolyl cis-trans isomerase FKBP3 (PPIase FKBP3) (EC 5.2.1.8) (25 kDa FK506-binding protein) (25 kDa FKBP) (FKBP-25) (FK506-binding protein 3) (FKBP-3) (Immunophilin FKBP25) (Rapamycin-selective 25 kDa immunophilin) (Rotamase)	Fkbp3	Fkbp3 Fkbp25	100757543	LOC100757543	protein folding
FKBP4	P30416	Peptidyl-prolyl cis-trans isomerase FKBP4 (PPIase FKBP4) (EC 5.2.1.8) (52 kDa FK506-binding protein) (52 kDa FKBP) (FKBP-52) (59 kDa immunophilin) (p59) (FK506-binding protein 4) (FKBP-4) (FKBP59) (HSP-binding immunophilin) (HBI) (Immunophilin FKBP52) (Rotamase) [Cleaved into: Peptidyl-prolyl cis-trans isomerase FKBP4, N-terminally processed]	Fkbp4	Fkbp4 Fkpb52	100762395	LOC100762395	protein folding
FKBP5	Q64378	Peptidyl-prolyl cis-trans isomerase FKBP5 (PPIase FKBP5) (EC 5.2.1.8) (51 kDa FK506-binding protein) (51 kDa FKBP) (FKBP-51) (FK506-binding protein 5) (FKBP-5) (Rotamase)	Fkbp5	Fkbp5 Fkbp51	100760904	Fkbp5	protein folding
FKBP6	Q91XW8	Inactive peptidyl-prolyl cis-trans isomerase FKBP6 (Inactive PPIase FKBP6) (36 kDa FK506-binding protein) (36 kDa FKBP) (FKBP-36) (FK506-binding protein 6) (FKBP-6) (Immunophilin FKBP36)	Fkbp6	Fkbp6 Fkbp36	100761445	LOC100761445	protein folding
FKBP8	O35465	Peptidyl-prolyl cis-trans isomerase FKBP8 (PPIase FKBP8) (EC 5.2.1.8) (38 kDa FK506-binding protein) (38 kDa FKBP) (FKBP-38) (mFKBP38) (FK506-binding protein 8) (FKBP-8) (FKBPR38) (Rotamase)	Fkbp8	Fkbp8 Fkbp38 Sam11	100758154	Fkbp8	protein folding
FKBP9	Q9Z247	Peptidyl-prolyl cis-trans isomerase FKBP9 (PPIase FKBP9) (EC 5.2.1.8) (63 kDa FK506-binding protein) (63 kDa FKBP) (FKBP-63) (FK506-binding protein 9) (FKBP-9) (FKBP65RS) (Rotamase)	Fkbp9	Fkbp9 Fkbp60 Fkbp63	100768635	LOC100768635	protein folding
FMO1	P50285	Dimethylaniline monooxygenase [N-oxide-forming] 1 (EC 1.14.13.8) (Dimethylaniline oxidase 1) (Hepatic flavin-containing monooxygenase 1) (FMO 1)	Fmo1	Fmo1 Fmo-1	100750993	Fmo1	protein folding
FOSB	P13346	Protein fosB	Fosb	Fosb	100755767	LOC100755767	apoptosis; er-stress
FOSL2	P47930	Fos-related antigen 2 (FRA-2)	Fosl2	Fosl2 Fra-2 Fra2	100755919	LOC100755919	apoptosis; er-stress
FOXO1	Q9R1E0	Forkhead box protein O1 (Forkhead box protein O1A) (Forkhead in rhabdomyosarcoma)	Foxo1	Foxo1 Fkhr Foxo1a	100768647	Foxo1	upr; autophagy
FRA1	P48755	Fos-related antigen 1 (FRA-1)	Fosl1	Fosl1 Fra1	103159499	Fosl1
FRAP	Q9JLN9	Serine/threonine-protein kinase mTOR (EC 2.7.11.1) (FK506-binding protein 12-rapamycin complex-associated protein 1) (FKBP12-rapamycin complex-associated protein) (Mammalian target of rapamycin) (mTOR) (Mechanistic target of rapamycin) (Rapamycin target protein 1) (RAPT1)	Mtor	Mtor Frap Frap1	100755421	Mtor	upr; er-stress; autophagy
FURIN	P23188	Furin (EC 3.4.21.75) (Dibasic-processing enzyme) (Paired basic amino acid residue-cleaving enzyme) (PACE) (Prohormone convertase 3)	Furin	Furin Fur Pcsk3	100682534	Furin	protein folding; protein sorting; er qc
GAB1	Q9QYY0	GRB2-associated-binding protein 1 (GRB2-associated binder 1) (Growth factor receptor bound protein 2-associated protein 1)	Gab1	Gab1	100753832	LOC100753832	fgfr1 signaling; insulin signaling; er-stress-induced insulin resistance
GADD34	P17564	Protein phosphatase 1 regulatory subunit 15A (Growth arrest and DNA damage-inducible protein GADD34) (Myeloid differentiation primary response protein MyD116)	Ppp1r15a	Ppp1r15a Gadd34 Myd116	100757625	LOC100757625	late upr; upr
GAPVD1	Q6PAR5	GTPase-activating protein and VPS9 domain-containing protein 1 (GAPex-5) (Rab5-activating protein 6)	Gapvd1	Gapvd1 Gapex5 Kiaa1521	100755209	Gapvd1	gap; gef; protein transport; endocytosis
GBF1	Q8BWM0	Prostaglandin E synthase 2 (EC 5.3.99.3) (GATE-binding factor 1) (GBF-1) (Microsomal prostaglandin E synthase 2) (mPGES-2) [Cleaved into: Prostaglandin E synthase 2 truncated form]	Ptges2	Ptges2 Gbf1 Pges2	100758776	LOC100758776	retrograde transport; protein transport
GCN2/EIF2AK4	Q9QZ05	Eukaryotic translation initiation factor 2-alpha kinase 4 (EC 2.7.11.1) (GCN2-like protein) (mGCN2)	Eif2ak4	Eif2ak4 Gcn2 Kiaa1338	100763206	Eif2ak4	upr; transcription regulation; apoptosis
GGCX	Q9QYC7	Vitamin K-dependent gamma-carboxylase (EC 4.1.1.90) (Gamma-glutamyl carboxylase) (Peptidyl-glutamate 4-carboxylase) (Vitamin K gamma glutamyl carboxylase)	Ggcx	Ggcx	100774482	Ggcx	carboxylation; protein folding
GLC1	Q80UM7	Mannosyl-oligosaccharide glucosidase (EC 3.2.1.106) (Glucosidase 1) (Glycoprotein-processing glucosidase I)	Mogs	Mogs Gcs1	100689098	LOC100689098	portein folding; glycosylation; translocation
GLC2A	Q8BHN3	Neutral alpha-glucosidase AB (EC 3.2.1.84) (Alpha-glucosidase 2) (Glucosidase II subunit alpha)	Ganab	Ganab G2an Kiaa0088	100752162	Ganab	portein folding; glycosylation
GLC2B	O08795	Glucosidase 2 subunit beta (80K-H protein) (Glucosidase II subunit beta) (Protein kinase C substrate 60.1 kDa protein heavy chain) (PKCSH)	Prkcsh	Prkcsh	100753910	LOC100753910	portein folding; glycosylation
GOSR1	O88630	Golgi SNAP receptor complex member 1 (28 kDa Golgi SNARE protein) (28 kDa cis-Golgi SNARE p28) (GOS-28)	Gosr1	Gosr1 Gs28	100689312	Gosr1	protein transport; er-golgi transport
GOSR2	O35166	Golgi SNAP receptor complex member 2 (27 kDa Golgi SNARE protein) (Membrin)	Gosr2	Gosr2 Gs27	100766577	LOC100766577	protein transport; cis/medial-golgi tgn transport; protein transport; er-golgi transport; antrograde transport; qb-snare
GRB2	Q60631	Growth factor receptor-bound protein 2 (Adapter protein GRB2) (SH2/SH3 adapter GRB2)	Grb2	Grb2	100769627	LOC100769627	fgfr1 signaling; insulin signaling; er-stress-induced insulin resistance
GRP94	P08113	Endoplasmin (94 kDa glucose-regulated protein) (GRP-94) (Endoplasmic reticulum resident protein 99) (ERp99) (Heat shock protein 90 kDa beta member 1) (Polymorphic tumor rejection antigen 1) (Tumor rejection antigen gp96)	Hsp90b1	Hsp90b1 Grp94 Tra-1 Tra1	100773331	Hsp90b1	protein folding; erad
GSK3B	Q9WV60	Glycogen synthase kinase-3 beta (GSK-3 beta) (EC 2.7.11.26) (Serine/threonine-protein kinase GSK3B) (EC 2.7.11.1)	Gsk3b	Gsk3b	100760865	LOC100760865	apoptosis; er-stress; upr
HAPA9	P38647	Stress-70 protein, mitochondrial (75 kDa glucose-regulated protein) (GRP-75) (Heat shock 70 kDa protein 9) (Mortalin) (Peptide-binding protein 74) (PBP74) (p66 MOT)	Hspa9	Hspa9 Grp75 Hsp74 Hspa9a	100689405	Hspa9	chaperone
HDAC1	O09106	Histone deacetylase 1 (HD1) (EC 3.5.1.98)	Hdac1	Hdac1	100752721	LOC100752721	deacetylation
HERP1	Q9JJK5	Homocysteine-responsive endoplasmic reticulum-resident ubiquitin-like domain member 1 protein	Herpud1	Herpud1	100758367	Herpud1	erad; upr; erad-l
HERP2	Q9JJC9	Homocysteine-responsive endoplasmic reticulum-resident ubiquitin-like domain member 2 protein	Herpud2	Herpud2 MNCb-2040	100772076	LOC100772076	erad-l; erad; upr
HLF	Q8BW74	Hepatic leukemia factor	Hlf	Hlf	100759113	LOC100759113
HM13	Q9D8V0	Minor histocompatibility antigen H13 (EC 3.4.23.-) (Presenilin-like protein 3) (Signal peptide peptidase)	Hm13	Hm13 H13 Psl3	100757312	LOC100757312	erad
HMG-CR	Q01237	3-hydroxy-3-methylglutaryl-coenzyme A reductase (HMG-CoA reductase) (EC 1.1.1.34)	Hmgcr	Hmgcr	100756363	LOC100756363	cholesterol biosynthesis
HMGCR KINASE	Q5EG47	5'-AMP-activated protein kinase catalytic subunit alpha-1 (AMPK subunit alpha-1) (EC 2.7.11.1) (Acetyl-CoA carboxylase kinase) (ACACA kinase) (EC 2.7.11.27) (Hydroxymethylglutaryl-CoA reductase kinase) (HMGCR kinase) (EC 2.7.11.31) (Tau-protein kinase PRKAA1) (EC 2.7.11.26)	Prkaa1	Prkaa1	100769574	LOC100769574	autophagy; steriod biosynthesis; lipid biosynthesis
HMGCR KINASE 2	Q8BRK8	5'-AMP-activated protein kinase catalytic subunit alpha-2 (AMPK subunit alpha-2) (EC 2.7.11.1) (Acetyl-CoA carboxylase kinase) (ACACA kinase) (EC 2.7.11.27) (Hydroxymethylglutaryl-CoA reductase kinase) (HMGCR kinase) (EC 2.7.11.31)	Prkaa2	Prkaa2	100767909	LOC100767909	cellular energy metabolism; central metabolism; lipid metabolism; lipid synthesis
HRC	G5E8J6	Histidine rich calcium binding protein, isoform CRA_a (Protein Hrc)	Hrc	Hrc mCG_23168	100771220	LOC100771220
HRD1	Q9DBY1	E3 ubiquitin-protein ligase synoviolin (EC 6.3.2.-) (Synovial apoptosis inhibitor 1)	Syvn1	Syvn1 Hrd1 Kiaa1810	100765313	Syvn1	ubl conjugation pathway; erad; erad-l; erad-m
HRF	P97481	Endothelial PAS domain-containing protein 1 (EPAS-1) (HIF-1-alpha-like factor) (HLF) (mHLF) (HIF-related factor) (HRF) (Hypoxia-inducible factor 2-alpha) (HIF-2-alpha) (HIF2-alpha)	Epas1	Epas1 Hif2a	100771160	Epas1	acute-phase response; er-stress; apoptosis; cell survival; upr; erad
HSF1	P38532	Heat shock factor protein 1 (HSF 1) (Heat shock transcription factor 1) (HSTF 1)	Hsf1	Hsf1	100762942	Hsf1	erstress
HSP10	Q64433	10 kDa heat shock protein, mitochondrial (Hsp10) (10 kDa chaperonin) (Chaperonin 10) (CPN10)	Hspe1	Hspe1			erstress
HSP110/HSPH1	Q61699	Heat shock protein 105 kDa (42 degrees C-HSP) (Heat shock 110 kDa protein) (Heat shock-related 100 kDa protein E7I) (HSP-E7I)	Hsph1	Hsph1 Hsp105 Hsp110 Kiaa0201	100689462	Hsp110	erad; er-stress
HSP47/SERPINH1	P19324	Serpin H1 (47 kDa heat shock protein) (Collagen-binding protein) (Colligin) (Serine protease inhibitor J6)	Serpinh1	Serpinh1 Cbp1 Hsp47	100689327	Serpinh1	collagen biosynthesis; chaperone; er-stress
HSP60/HSPD1	P63038	60 kDa heat shock protein, mitochondrial (60 kDa chaperonin) (Chaperonin 60) (CPN60) (HSP-65) (Heat shock protein 60) (HSP-60) (Hsp60) (Mitochondrial matrix protein P1)	Hspd1	Hspd1 Hsp60	100689473	Hspd1	mitocondrial folding
HSP70A1/HSPA1A	Q61696	Heat shock 70 kDa protein 1A (Heat shock 70 kDa protein 3) (HSP70.3) (Hsp68)	Hspa1a	Hspa1a Hsp70-3 Hsp70A1	100760218	LOC100760218	er-stress; erad
HSP72/HSPA2	P17156	Heat shock-related 70 kDa protein 2 (Heat shock protein 70.2)	Hspa2	Hspa2 Hcp70.2 Hsp70-2	100764750	LOC100764750	protein folding; erad
HSP84	P11499	Heat shock protein HSP 90-beta (Heat shock 84 kDa) (HSP 84) (HSP84) (Tumor-specific transplantation 84 kDa antigen) (TSTA)	Hsp90ab1	Hsp90ab1 Hsp84 Hsp84-1 Hspcb	100754509	LOC100754509	er-stress; upr; erad
HSP86/HSP90AA1	P07901	Heat shock protein HSP 90-alpha (Heat shock 86 kDa) (HSP 86) (HSP86) (Tumor-specific transplantation 86 kDa antigen) (TSTA)	Hsp90aa1	Hsp90aa1 Hsp86 Hsp86-1 Hspca	100689397	Hsp90a	er-stress; upr; erad
HSPA11	Q9QUM7	MutS protein homolog 5	Msh5	Msh5	100761092	Msh5	cell division
HSPA13	Q8BM72	Heat shock 70 kDa protein 13 (Microsomal stress-70 protein ATPase core) (Stress-70 protein chaperone microsome-associated 60 kDa protein)	Hspa13	Hspa13 Stch	100766580	Hspa13
HSPA1B	P17879	Heat shock 70 kDa protein 1B (Heat shock 70 kDa protein 1) (HSP70.1)	Hspa1b	Hspa1b Hcp70.1 Hsp70-1 Hsp70a1 Hspa1	100760510	LOC100760510	er-stress; erad
HSPA1L	P16627	Heat shock 70 kDa protein 1-like (Heat shock 70 kDa protein 1L) (Heat shock 70 kDa-like protein 1) (Spermatid-specific heat shock protein 70)	Hspa1l	Hspa1l Hsc70t	100760804	Hspa1l	erad
HSPA4	Q61316	Heat shock 70 kDa protein 4 (Heat shock 70-related protein APG-2)	Hspa4	Hspa4 Apg2 Hsp110	100764628	LOC100764628	protein folding; erad
HSPA8	P63017	Heat shock cognate 71 kDa protein (Heat shock 70 kDa protein 8)	Hspa8	Hspa8 Hsc70 Hsc73	100689472	Hspa8	erad; er-stress
HSPB1	P14602	Heat shock protein beta-1 (HspB1) (Growth-related 25 kDa protein) (Heat shock 25 kDa protein) (HSP 25) (Heat shock 27 kDa protein) (HSP 27) (p25)	Hspb1	Hspb1 Hsp25 Hsp27	100763481	Hspb1	stress response
HSPB8	Q9JK92	Heat shock protein beta-8 (HspB8) (Alpha-crystallin C chain) (Small stress protein-like protein HSP22)	Hspb8	Hspb8 Cryac Hsp22	100754642	LOC100754642	protein folding; erad
HSPBP1	Q99P31	Hsp70-binding protein 1 (HspBP1) (Heat shock protein-binding protein 1) (Hsp70-interacting protein 1)	Hspbp1	Hspbp1 Hspbp			erad; er-stress
HTRA2	Q9JIY5	Serine protease HTRA2, mitochondrial (EC 3.4.21.108) (High temperature requirement protein A2) (HtrA2) (Omi stress-regulated endoprotease) (Serine protease 25) (Serine proteinase OMI)	Htra2	Htra2 Omi Prss25	100760629	Htra2	apoptosis
IKB ALPHA	Q9Z1E3	NF-kappa-B inhibitor alpha (I-kappa-B-alpha) (IkB-alpha) (IkappaBalpha)	Nfkbia	Nfkbia Ikba	100754153	LOC100754153	er-strerss; upr; apoptosis; erad
IKB BETA	Q60778	NF-kappa-B inhibitor beta (NF-kappa-BIB) (I-kappa-B-beta) (IkB-B) (IkB-beta) (IkappaBbeta)	Nfkbib	Nfkbib Ikbb	100769201	LOC100769201	er-strerss; upr; apoptosis; erad
IKB DELTA	Q2TB02	NF-kappa-B inhibitor delta (I-kappa-B-delta) (IkB-delta) (IkappaBdelta) (IkappaBNS)	Nfkbid	Nfkbid Ikbns	100772746	LOC100772746	er-strerss; upr; apoptosis; erad
IKB EPSILON	O54910	NF-kappa-B inhibitor epsilon (NF-kappa-BIE) (I-kappa-B-epsilon) (IkB-E) (IkB-epsilon) (IkappaBepsilon)	Nfkbie	Nfkbie Ikbe	100757980	LOC100757980	er-strerss; upr; apoptosis; erad
IKB ZETA	Q9EST8	NF-kappa-B inhibitor zeta (I-kappa-B-zeta) (IkB-zeta) (IkappaBzeta) (IL-1 inducible nuclear ankyrin-repeat protein) (INAP) (Molecule possessing ankyrin repeats induced by lipopolysaccharide) (MAIL)	Nfkbiz	Nfkbiz Inap Mail	100759240	Nfkbiz	er-strerss; upr; apoptosis; erad
IKBKB	O88351	Inhibitor of nuclear factor kappa-B kinase subunit beta (I-kappa-B-kinase beta) (IKK-B) (IKK-beta) (IkBKB) (EC 2.7.11.10) (I-kappa-B kinase 2) (IKK2) (Nuclear factor NF-kappa-B inhibitor kinase beta) (NFKBIKB)	Ikbkb	Ikbkb Ikkb	100750488	LOC100750488	nf-kappa-b signaling pathway; inflammatory-response signalling; er-stress; aktivation of immune response; growth control; or protection against apoptosis
IKBKE	Q9R0T8	Inhibitor of nuclear factor kappa-B kinase subunit epsilon (I-kappa-B kinase epsilon) (IKK-E) (IKK-epsilon) (IkBKE) (EC 2.7.11.10) (Inducible I kappa-B kinase) (IKK-i)	Ikbke	Ikbke Ikke Ikki	100761646	Ikbke	nf-kappa-b signaling pathway; inflammatory-response signalling; er-stress; aktivation of immune response; growth control; or protection against apoptosis
IKKA/CHUK	Q60680	Inhibitor of nuclear factor kappa-B kinase subunit alpha (I-kappa-B kinase alpha) (IKK-A) (IKK-alpha) (IkBKA) (IkappaB kinase) (EC 2.7.11.10) (Conserved helix-loop-helix ubiquitous kinase) (I-kappa-B kinase 1) (IKK1) (Nuclear factor NF-kappa-B inhibitor kinase alpha) (NFKBIKA)	Chuk	Chuk Ikka	100754432	Chuk	er-strerss; upr; apoptosis; erad
IL2	P04351	Interleukin-2 (IL-2) (T-cell growth factor) (TCGF)	Il2	Il2 Il-2	100755773	LOC100755773	immunity
IL6	P08505	Interleukin-6 (IL-6) (B-cell hybridoma growth factor) (Interleukin HP-1)	Il6	Il6 Il-6	100689186	Il6	immunity
INO1	Q9JHU9	Inositol-3-phosphate synthase 1 (IPS 1) (EC 5.5.1.4) (Myo-inositol 1-phosphate synthase) (MI-1-P synthase) (MIP synthase)	Isyna1	Isyna1 Ino1	100767831	LOC100767831	lipid biosynthesis; upr
INSIG1	Q8BGI3	Insulin-induced gene 1 protein (INSIG-1)	Insig1	Insig1	100689080	Insig1	sterol synthesis; cholesterol synthesis; lipid metabolisme; lipid biosynthesis; erad
INSIG2	Q91WG1	Insulin-induced gene 2 protein (INSIG-2)	Insig2	Insig2	100689079	Insig2	sterol synthesis; cholesterol synthesis; lipid metabolisme; lipid biosynthesis; erad
IP3R1	P11881	Inositol 1,4,5-trisphosphate receptor type 1 (IP3 receptor isoform 1) (IP3R 1) (InsP3R1) (Inositol 1,4,5-trisphosphate-binding protein P400) (Protein PCD-6) (Purkinje cell protein 1) (Type 1 inositol 1,4,5-trisphosphate receptor) (Type 1 InsP3 receptor)	Itpr1	Itpr1 Insp3r Pcd6 Pcp1	100764450	Itpr1	er-stress; apoptosis; calcium release
IP3R2	Q9Z329	Inositol 1,4,5-trisphosphate receptor type 2 (IP3 receptor isoform 2) (IP3R 2) (InsP3R2) (Inositol 1,4,5-trisphosphate type V receptor) (Type 2 inositol 1,4,5-trisphosphate receptor) (Type 2 InsP3 receptor)	Itpr2	Itpr2 Itpr5	100758965	Itpr2	calcium release
IP3R3	P70227	Inositol 1,4,5-trisphosphate receptor type 3 (IP3 receptor isoform 3) (IP3R 3) (InsP3R3) (Type 3 inositol 1,4,5-trisphosphate receptor) (Type 3 InsP3 receptor)	Itpr3	Itpr3	100751775	Itpr3	er-stress; apoptosis; calcium release
IRE1A	Q9EQY0	Serine/threonine-protein kinase/endoribonuclease IRE1 (Endoplasmic reticulum-to-nucleus signaling 1) (Inositol-requiring protein 1) (Ire1-alpha) (IRE1a) [Includes: Serine/threonine-protein kinase (EC 2.7.11.1); Endoribonuclease (EC 3.1.26.-)]	Ern1	Ern1 Ire1	100750680	Ern1	upr; activation of nf-kappa-b signaling pathway; er-stress; apoptosis
IRE1B	Q9Z2E3	Serine/threonine-protein kinase/endoribonuclease IRE2 (Endoplasmic reticulum-to-nucleus signaling 2) (Inositol-requiring protein 2) (Ire1-beta) (IRE1b) (mIre1) [Includes: Serine/threonine-protein kinase (EC 2.7.11.1); Endoribonuclease (EC 3.1.26.-)]	Ern2	Ern2 Ire2	100761252	Ern2	upr; er-stress; apoptosis
IRS1	P35569	Insulin receptor substrate 1 (IRS-1)	Irs1	Irs1 Irs-1	100755710	LOC100755710	upr; er-stress; induced insulin resistance
JAMP1	Q8BI36	JNK1/MAPK8-associated membrane protein (JKAMP) (JNK1-associated membrane protein) (JAMP) (Medulloblastoma antigen MU-MB-50.4 homolog)	Jkamp	Jkamp Jamp	100763824	LOC100763824	upr; erad
JEM1/BLZF1	Q8R2X8	Golgin-45 (Basic leucine zipper nuclear factor 1)	Blzf1	Blzf1	100761007	Blzf1	protein folding; atpase; er-golgi transport
JIK	Q8BYC6	Serine/threonine-protein kinase TAO3 (EC 2.7.11.1) (Thousand and one amino acid protein 3)	Taok3	Taok3	100754068	Taok3	apoptosis; dna damage
JKAMPL	Q9CR05	Protein 4931417E11Rik (RIKEN cDNA 4931417E11) (Uncharacterized protein)	4931417E11Rik	4931417E11Rik mCG_125726	100768941	LOC100768941	erad
JUN	P05627	Transcription factor AP-1 (AH119) (Activator protein 1) (AP1) (Proto-oncogene c-Jun) (V-jun avian sarcoma virus 17 oncogene homolog) (Jun A)	Jun	Jun	100766306	LOC100766306	upr; er-stress; apoptosis; transcription
JUNB	P09450	Transcription factor jun-B (MyD21)	Junb	Junb Jun-b	100756141	LOC100756141	transcription; apoptosis; er-stress
JUND	P15066	Transcription factor jun-D	Jund	Jund Jun-d Jund1			transcription; apoptosis; er-stress
KEAP1	Q9Z2X8	Kelch-like ECH-associated protein 1 (Cytosolic inhibitor of Nrf2) (INrf2)	Keap1	Keap1 Inrf2 Kiaa0132	100759410	Keap1	ubl conjugation pathway; erad; upr; apoptosis; er-stress
KRTCAP2	Q5RL79	Keratinocyte-associated protein 2 (KCP-2)	Krtcap2	Krtcap2	100757504	LOC100757504	portein folding; glycosylation
LDLR	P35951	Low-density lipoprotein receptor (LDL receptor)	Ldlr	Ldlr	100689399	Ldlr	lipid metabolism; steroid metabolism
MAF	P54843	Transcription factor Maf (Proto-oncogene c-Maf) (V-maf musculoaponeurotic fibrosarcoma oncogene homolog)	Maf	Maf Maf2			transcription; apoptosis; cell survival; upr
MAF1	Q9D0U6	Repressor of RNA polymerase III transcription MAF1 homolog	Maf1	Maf1	100765064	LOC100765064	transcription; upr; apoptosis
MAFA	Q8CF90	Transcription factor MafA (Pancreatic beta-cell-specific transcriptional activator) (V-maf musculoaponeurotic fibrosarcoma oncogene homolog A)	Mafa	Mafa			transcription; upr; apoptosis
MAFB	P54841	Transcription factor MafB (Maf-B) (Kreisler) (Segmentation protein Kr) (Transcription factor Maf-1) (V-maf musculoaponeurotic fibrosarcoma oncogene homolog B)	Mafb	Mafb Krml Maf1	100751374	LOC100751374	transcription; upr; apoptosis
MAFF	O54791	Transcription factor MafF (V-maf musculoaponeurotic fibrosarcoma oncogene homolog F)	Maff	Maff	100766059	LOC100766059	transcription; upr; apoptosis
MAFG	O54790	Transcription factor MafG (V-maf musculoaponeurotic fibrosarcoma oncogene homolog G)	Mafg	Mafg	100767634	LOC100767634	transcription; upr; apoptosis
MAFK	Q61827	Transcription factor MafK (Erythroid transcription factor NF-E2 p18 subunit)	Mafk	Mafk Nfe2u	100763840	LOC100763840	transcription; upr; apoptosis
MLEC	Q6ZQI3	Malectin	Mlec	Mlec Kiaa0152	100755466	LOC100755466	protein folding; n-glycan
MAPK1	P63085	Mitogen-activated protein kinase 1 (MAP kinase 1) (MAPK 1) (EC 2.7.11.24) (ERT1) (Extracellular signal-regulated kinase 2) (ERK-2) (MAP kinase isoform p42) (p42-MAPK) (Mitogen-activated protein kinase 2) (MAP kinase 2) (MAPK 2)	Mapk1	Mapk1 Erk2 Mapk Prkm1	100759514	LOC100759514	apoptosis; er-stress
MAPK10/JNK	Q61831	Mitogen-activated protein kinase 10 (MAP kinase 10) (MAPK 10) (EC 2.7.11.24) (MAP kinase p49 3F12) (Stress-activated protein kinase JNK3) (c-Jun N-terminal kinase 3)	Mapk10	Mapk10 Jnk3 Prkm10 Serk2	100754361	LOC100754361	autophagy; apoptosis; upr
MAPK14	P47811	Mitogen-activated protein kinase 14 (MAP kinase 14) (MAPK 14) (EC 2.7.11.24) (CRK1) (Mitogen-activated protein kinase p38 alpha) (MAP kinase p38 alpha)	Mapk14	Mapk14 Crk1 Csbp1 Csbp2	100689104	Mapk14	apoptosis; er-stress
MAPK3	Q63844	Mitogen-activated protein kinase 3 (MAP kinase 3) (MAPK 3) (EC 2.7.11.24) (ERT2) (Extracellular signal-regulated kinase 1) (ERK-1) (Insulin-stimulated MAP2 kinase) (MAP kinase isoform p44) (p44-MAPK) (MNK1) (Microtubule-associated protein 2 kinase) (p44-ERK1)	Mapk3	Mapk3 Erk1 Prkm3	100753149	LOC100753149	apoptosis; er-stress
MAPK8/JNK	Q91Y86	Mitogen-activated protein kinase 8 (MAP kinase 8) (MAPK 8) (EC 2.7.11.24) (Stress-activated protein kinase JNK1) (c-Jun N-terminal kinase 1)	Mapk8	Mapk8 Jnk1 Prkm8	100771734	Mapk8	apoptosis; er-stress; autophagy
MAPK9/JNK	Q9WTU6	Mitogen-activated protein kinase 9 (MAP kinase 9) (MAPK 9) (EC 2.7.11.24) (Stress-activated protein kinase JNK2) (c-Jun N-terminal kinase 2)	Mapk9	Mapk9 Jnk2 Prkm9	100764964	Mapk9	apoptosis; erad; upr; autophagy
MARCH6	Q6ZQ89	E3 ubiquitin-protein ligase MARCH6 (EC 6.3.2.-) (Membrane-associated RING finger protein 6) (Membrane-associated RING-CH protein VI) (MARCH-VI)	March6	March6 Kiaa0597	100759599	March6	ubl conjugation pathway; erad; protein ubiquitination
MCFD2	Q8K5B2	Multiple coagulation factor deficiency protein 2 homolog (Neural stem cell-derived neuronal survival protein)	Mcfd2	Mcfd2 Sdnsf	100764995	LOC100764995	protein transport
MCL1	P97287	Induced myeloid leukemia cell differentiation protein Mcl-1 homolog (Bcl-2-related protein EAT/mcl1)	Mcl1	Mcl1	100764237	LOC100764237	apoptosis
MKK3/MAP2K3	O09110	Dual specificity mitogen-activated protein kinase kinase 3 (MAP kinase kinase 3) (MAPKK 3) (EC 2.7.12.2) (MAPK/ERK kinase 3) (MEK 3)	Map2k3	Map2k3 Mkk3 Prkmk3	100756793	LOC100756793	apoptosis
MKK4/MAP2K4	P47809	Dual specificity mitogen-activated protein kinase kinase 4 (MAP kinase kinase 4) (MAPKK 4) (EC 2.7.12.2) (C-JUN N-terminal kinase kinase 1) (JNK kinase 1) (JNKK 1) (JNK-activating kinase 1) (MAPK/ERK kinase 4) (MEK 4) (SAPK/ERK kinase 1) (SEK1)	Map2k4	Map2k4 Jnkk1 Mek4 Mkk4 Prkmk4 Sek1 Serk1 Skk1	100770977	Map2k4	apoptosis; er-stress
MKK7/MAP2K7	Q8CE90	Dual specificity mitogen-activated protein kinase kinase 7 (MAP kinase kinase 7) (MAPKK 7) (EC 2.7.12.2) (JNK-activating kinase 2) (MAPK/ERK kinase 7) (MEK 7) (c-Jun N-terminal kinase kinase 2) (JNK kinase 2) (JNKK 2)	Map2k7	Map2k7 Mkk7	100754421	LOC100754421	apoptosis; er-stress, upr
MKKS/BBS6	Q9JI70	McKusick-Kaufman/Bardet-Biedl syndromes putative chaperonin (Protein Bbs6 homolog)	Mkks	Mkks Bbs6	100769625	Mkks	molecular chaperone; protein folding
MLST8	Q9DCJ1	Target of rapamycin complex subunit LST8 (TORC subunit LST8) (G protein beta subunit-like) (Protein GbetaL) (Mammalian lethal with SEC13 protein 8) (mLST8)	Mlst8	Mlst8 Gbl Lst8	100757018	Mlst8	cell growth
MPR	P24668	Cation-dependent mannose-6-phosphate receptor (CD Man-6-P receptor) (CD-MPR) (46 kDa mannose 6-phosphate receptor) (MPR 46)	M6pr	M6pr 46mpr	100759169	LOC100759169	transport
MYD88	P22366	Myeloid differentiation primary response protein MyD88	Myd88	Myd88	100775060	LOC100775060	immunity
NBR1	P97432	Next to BRCA1 gene 1 protein (Membrane component chromosome 17 surface marker 2 homolog) (Neighbor of BRCA1 gene 1 protein)	Nbr1	Nbr1 M17s2	100771299	LOC100771299	autophagy; erad
NCK-1	Q99M51	Cytoplasmic protein NCK1 (NCK adaptor protein 1) (Nck-1)	Nck1	Nck1	100769675	LOC100769675	upr; er-stress
NCK-2	O55033	Cytoplasmic protein NCK2 (Growth factor receptor-bound protein 4) (NCK adaptor protein 2) (Nck-2) (SH2/SH3 adaptor protein NCK-beta)	Nck2	Nck2 Grb4	100762895	LOC100762895	upr; er-stress
NEDD3	P32233	Developmentally-regulated GTP-binding protein 1 (DRG-1) (Neural precursor cell expressed developmentally down-regulated protein 3) (NEDD-3)	Drg1	Drg1 Drg Nedd-3 Nedd3	100764489	Drg1	erad; ubiquitylation; ubl conjugation pathway
NEDD4	P46935	E3 ubiquitin-protein ligase NEDD4 (EC 6.3.2.-) (Neural precursor cell expressed developmentally down-regulated protein 4) (NEDD-4)	Nedd4	Nedd4 Kiaa0093 Nedd-4 Nedd4-1 Nedd4a	100755507	LOC100755507	ubl conjugation pathway; erad; protein ubiquitination
NEDD4L	Q8CFI0	E3 ubiquitin-protein ligase NEDD4-like (EC 6.3.2.-) (NEDD4.2) (Nedd4-2)	Nedd4l	Nedd4l Kiaa0439 Nedd4b	100769118	LOC100769118	erad
NF-YA	P23708	Nuclear transcription factor Y subunit alpha (CAAT box DNA-binding protein subunit A) (Nuclear transcription factor Y subunit A) (NF-YA)	Nfya	Nfya	100755500	LOC100755500	upr
NF-YB	P63139	Nuclear transcription factor Y subunit beta (CAAT box DNA-binding protein subunit B) (Nuclear transcription factor Y subunit B) (NF-YB)	Nfyb	Nfyb	100772165	LOC100772165	upr
NF-YC	P70353	Nuclear transcription factor Y subunit gamma (CAAT box DNA-binding protein subunit C) (Nuclear transcription factor Y subunit C) (NF-YC)	Nfyc	Nfyc	100753923	Nfyc	upr
NFE1-P45	Q07279	Transcription factor NF-E2 45 kDa subunit (Leucine zipper protein NF-E2) (Nuclear factor, erythroid-derived 2 45 kDa subunit) (p45 NF-E2)	Nfe2	Nfe2	100770204	Nfe2	transcription; upr
NFKB1	P25799	Nuclear factor NF-kappa-B p105 subunit (DNA-binding factor KBF1) (EBP-1) (NF-kappa-B1 p84/NF-kappa-B1 p98) (Nuclear factor of kappa light polypeptide gene enhancer in B-cells 1) [Cleaved into: Nuclear factor NF-kappa-B p50 subunit]	Nfkb1	Nfkb1	100770607	Nfkb1	apoptosis; er-stress; upr; erad
NFKB2	Q9WTK5	Nuclear factor NF-kappa-B p100 subunit (DNA-binding factor KBF2) (Nuclear factor of kappa light polypeptide gene enhancer in B-cells 2) [Cleaved into: Nuclear factor NF-kappa-B p52 subunit]	Nfkb2	Nfkb2	100774604	Nfkb2	apoptosis; er-stress; upr; erad; immunity; cell growth
NOX2/CYBB	Q61093	Cytochrome b-245 heavy chain (EC 1.-.-.-) (CGD91-phox) (Cytochrome b(558) subunit beta) (Cytochrome b558 subunit beta) (Heme-binding membrane glycoprotein gp91phox) (Neutrophil cytochrome b 91 kDa polypeptide) (gp91-1) (gp91-phox) (p22 phagocyte B-cytochrome)	Cybb	Cybb Cgd	100760802	LOC100760802	er-stress; upr independent
NOXA	Q9JM54	Phorbol-12-myristate-13-acetate-induced protein 1 (Protein Noxa)	Pmaip1	Pmaip1 Noxa	100755393	LOC100755393	apoptosis
NPL4	P60670	Nuclear protein localization protein 4 homolog (Protein NPL4)	Nploc4	Nploc4 Kiaa1499 Npl4	100754863	LOC100754863	ubl conjugation pathway; erad; protein ubiquitination
NR-13	Q64512	Tyrosine-protein phosphatase non-receptor type 13 (EC 3.1.3.48) (PTP36) (Protein tyrosine phosphatase DPZPTP) (Protein tyrosine phosphatase PTP-BL) (Protein-tyrosine phosphatase RIP)	Ptpn13	Ptpn13 Ptp14	100757351	LOC100757351	apoptosis
NRF1	Q9WU00	Nuclear respiratory factor 1 (NRF-1) (Alpha palindromic-binding protein) (Alpha-pal)	Nrf1	Nrf1	100755053	Nrf1	er-stress; apoptosis; upr; erad
NRF1	Q61985	Nuclear factor erythroid 2-related factor 1 (NF-E2-related factor 1) (NFE2-related factor 1) (Nuclear factor, erythroid derived 2, like 1)	Nfe2l1	Nfe2l1 Nrf1	100751832	Nfe2l1	upr; gsh level
NRF2	Q60795	Nuclear factor erythroid 2-related factor 2 (NF-E2-related factor 2) (NFE2-related factor 2) (Nuclear factor, erythroid derived 2, like 2)	Nfe2l2	Nfe2l2 Nrf-2 Nrf2	100752102	LOC100752102	erad; upr; gsh level; apoptosis; er-stress
NSF	P46460	Vesicle-fusing ATPase (EC 3.6.4.6) (N-ethylmaleimide-sensitive fusion protein) (NEM-sensitive fusion protein) (Suppressor of K(+) transport growth defect 2) (Protein SKD2) (Vesicular-fusion protein NSF)	Nsf	Nsf Skd2	100770898	LOC100770898	protein transport
NSFL1	Q9CZ44	NSFL1 cofactor p47 (p97 cofactor p47)	Nsfl1c	Nsfl1c	100763758	LOC100763758	erad; transport/vesicle fusion; vesicle transport
OASIS	Q9Z125	Cyclic AMP-responsive element-binding protein 3-like protein 1 (cAMP-responsive element-binding protein 3-like protein 1) (Old astrocyte specifically-induced substance) (OASIS) [Cleaved into: Processed cyclic AMP-responsive element-binding protein 3-like protein 1 (Oasis N-terminal fragment) (OA-N)]	CREB3L1	Creb3l1 Oasis	100762192	LOC100762192	upr; er-stress
ORP150/GRP170/HYOU1	Q9JKR6	Hypoxia up-regulated protein 1 (GRP-170) (140 kDa Ca(2+)-binding protein) (CBP-140)	Hyou1	Hyou1 Grp170	100689308	Hyou1	protein folding
OS9	Q8K2C7	Protein OS-9	Os9	Os9	100758962	LOC100758962	erad; erad-l; autophagy
OSP94/HSPA4L	P48722	Heat shock 70 kDa protein 4L (Heat shock 70-related protein APG-1) (Osmotic stress protein 94)	Hspa4l	Hspa4l Apg1 Hsp4l Osp94	100774014	Hspa4l	protein folding; erad
OST4	Q99LX8	Dolichyl-diphosphooligosaccharide--protein glycosyltransferase subunit 4	Ost4	Ost4	100762772	LOC100762772	translocation; protein folding glycosylation
OST48	O54734	Dolichyl-diphosphooligosaccharide--protein glycosyltransferase 48 kDa subunit (DDOST 48 kDa subunit) (Oligosaccharyl transferase 48 kDa subunit) (EC 2.4.99.18)	Ddost	Ddost	100755259	Ddost	translocation; protein folding glycosylation
OSTC	Q78XF5	Oligosaccharyltransferase complex subunit OSTC	Ostc	Ostc	100753091	LOC100753091	translocation; protein folding glycosylation
OXA1L	Q8BGA9	Mitochondrial inner membrane protein OXA1L (Oxidase assembly 1-like protein) (OXA1-like protein)	Oxa1l	Oxa1l	100764174	Oxa1l	translocation
P180	Q99PL5	Ribosome-binding protein 1 (Ribosome receptor protein) (RRp) (mRRp)	Rrbp1	Rrbp1	100768883	Rrbp1	translocation
P5/CABP2	Q9JLK4	Calcium-binding protein 2 (CaBP2)	Cabp2	Cabp2	100757813	LOC100757813	calcium transport
P53	P02340	Cellular tumor antigen p53 (Tumor suppressor p53)	Tp53	Tp53 P53 Trp53	100682525	P53	cell growth; cell division; apoptosis
P62	Q64337	Sequestosome-1 (STONE14) (Ubiquitin-binding protein p62)	Sqstm1	Sqstm1 A170 STAP	100768352	Sqstm1	apoptosis; autophagy; erad; ubl conjugation pathway; protein ubiquitination
P70^S6K	Q8BSK8	Ribosomal protein S6 kinase beta-1 (S6K-beta-1) (S6K1) (EC 2.7.11.1) (70 kDa ribosomal protein S6 kinase 1) (P70S6K1) (p70-S6K 1) (Ribosomal protein S6 kinase I) (S6K) (p70 ribosomal S6 kinase alpha) (p70 S6 kinase alpha) (p70 S6K-alpha) (p70 S6KA)	Rps6kb1	Rps6kb1	100757513	LOC100757513	apoptosis; cell growth
PACE1	Q9DBQ7	Protein-associating with the carboxyl-terminal domain of ezrin (Ezrin-binding protein PACE-1) (SCY1-like protein 3)	Scyl3	Scyl3 Pace1	100762452	Scyl3	protein transport
PACS-2	Q3V3Q7	Phosphofurin acidic cluster sorting protein 2 (PACS-2) (PACS1-like protein)	Pacs2	Pacs2 Kiaa0602 Pacs1l	100753901	LOC100753901	apoptosis; sorting
PAPS1	Q60967	Bifunctional 3'-phosphoadenosine 5'-phosphosulfate synthase 1 (PAPS synthase 1) (PAPSS 1) (Sulfurylase kinase 1) (SK 1) (SK1) [Includes: Sulfate adenylyltransferase (EC 2.7.7.4) (ATP-sulfurylase) (Sulfate adenylate transferase) (SAT); Adenylyl-sulfate kinase (EC 2.7.1.25) (3'-phosphoadenosine-5'-phosphosulfate synthase) (APS kinase) (Adenosine-5'-phosphosulfate 3'-phosphotransferase) (Adenylylsul…	Papss1	Papss1 Asapk Atpsk1 Papss	100762413	LOC100762413	protein folding
PAPS2	O88428	Bifunctional 3'-phosphoadenosine 5'-phosphosulfate synthase 2 (PAPS synthase 2) (PAPSS 2) (Sulfurylase kinase 2) (SK 2) (SK2) [Includes: Sulfate adenylyltransferase (EC 2.7.7.4) (ATP-sulfurylase) (Sulfate adenylate transferase) (SAT); Adenylyl-sulfate kinase (EC 2.7.1.25) (3'-phosphoadenosine-5'-phosphosulfate synthase) (APS kinase) (Adenosine-5'-phosphosulfate 3'-phosphotransferase) (Adenylylsul…	Papss2	Papss2 Atpsk2	100764888	LOC100764888	protein folding
PARK2	Q9WVS6	E3 ubiquitin-protein ligase parkin (EC 6.3.2.-)	Park2	Park2 Prkn	100764359	LOC100764359	ubl conjugation pathway; erad; protein ubiquitination
PCSK1	P63239	Neuroendocrine convertase 1 (NEC 1) (EC 3.4.21.93) (Furin homolog) (PC3) (Prohormone convertase 1) (Propeptide-processing protease) (Proprotein convertase 1) (PC1)	Pcsk1	Pcsk1 Att-1 Nec-1 Nec1	100757402	Pcsk1
PCSK1N	Q9QXV0	ProSAAS (IA-4) (Proprotein convertase subtilisin/kexin type 1 inhibitor) (Proprotein convertase 1 inhibitor) (pro-SAAS) [Cleaved into: KEP; Big SAAS (b-SAAS); Little SAAS (l-SAAS); Big PEN-LEN (b-PEN-LEN) (SAAS CT(1-49)); PEN; PEN-20; PEN-19; Little LEN (l-LEN); Big LEN (b-LEN) (SAAS CT(25-40))]	Pcsk1n	Pcsk1n	100763113	LOC100763113
PCSK2	P21661	Neuroendocrine convertase 2 (NEC 2) (EC 3.4.21.94) (KEX2-like endoprotease 2) (Prohormone convertase 2) (Proprotein convertase 2) (PC2)	Pcsk2	Pcsk2 Nec-2 Nec2	100771130	LOC100771130
PCSK4	P29121	Proprotein convertase subtilisin/kexin type 4 (EC 3.4.21.-) (KEX2-like endoprotease 3) (Neuroendocrine convertase 3) (NEC 3) (Prohormone convertase 3)	Pcsk4	Pcsk4 Nec-3 Nec3	100756537	LOC100756537
PCSK5	Q04592	Proprotein convertase subtilisin/kexin type 5 (EC 3.4.21.-) (Proprotein convertase 5) (PC5) (Proprotein convertase 6) (PC6) (Subtilisin-like proprotein convertase 6) (SPC6) (Subtilisin/kexin-like protease PC5)	Pcsk5	Pcsk5	100762283	Pcsk5
PCSK7	Q61139	Proprotein convertase subtilisin/kexin type 7 (EC 3.4.21.-) (Prohormone convertase 7) (Proprotein convertase 7) (PC7) (Subtilisin-like proprotein convertase 7) (SPC7) (Subtilisin/kexin-like protease PC7)	Pcsk7	Pcsk7 Pc7	100761308	LOC100761308
PCSK9	Q80W65	Proprotein convertase subtilisin/kexin type 9 (EC 3.4.21.-) (Neural apoptosis-regulated convertase 1) (NARC-1) (Proprotein convertase 9) (PC9) (Subtilisin/kexin-like protease PC9)	Pcsk9	Pcsk9 Narc1	100769049	Pcsk9	apoptosis; lipid metabolism; steroid metabolism; cholesterol
PDI/ERP29	P57759	Endoplasmic reticulum resident protein 29 (ERp29)	Erp29	Erp29	100762501	LOC100762501	protein folding; homostasis; upr; erad
PDI/ERP59	P09103	Protein disulfide-isomerase (PDI) (EC 5.3.4.1) (Cellular thyroid hormone-binding protein) (Endoplasmic reticulum resident protein 59) (ER protein 59) (ERp59) (Prolyl 4-hydroxylase subunit beta) (p55)	P4hb	P4hb Pdia1	100689433	P4hb	protein folding; erad
PDI/PDIA5	Q921X9	Protein disulfide-isomerase A5 (EC 5.3.4.1) (Protein disulfide isomerase-related protein)	Pdia5	Pdia5 Pdir	100766255	Pdia5	protein folding
PDIA2	D3Z6P0	Protein disulfide-isomerase A2 (EC 5.3.4.1) (PDIp)	Pdia2	Pdia2 Pdip	100773412	Pdia2	protein folding
PDIA6	Q922R8	Protein disulfide-isomerase A6 (EC 5.3.4.1) (Thioredoxin domain-containing protein 7)	Pdia6	Pdia6 Txndc7	100766687	LOC100766687	protein folding
PDILT	Q9DAN1	Protein disulfide-isomerase-like protein of the testis	Pdilt	Pdilt	100765109	LOC100765109	chaperone; protein folding
PDPK1	Q9Z2A0	3-phosphoinositide-dependent protein kinase 1 (mPDK1) (EC 2.7.11.1)	Pdpk1	Pdpk1 Pdk1	100772477	LOC100772477	apoptosis; er-stress;
PEPCK	Q9Z2V4	Phosphoenolpyruvate carboxykinase, cytosolic [GTP] (PEPCK-C) (EC 4.1.1.32)	Pck1	Pck1 Pepck	100758749	LOC100758749	glucineogenesis
PERK	Q9Z2B5	Eukaryotic translation initiation factor 2-alpha kinase 3 (EC 2.7.11.1) (PRKR-like endoplasmic reticulum kinase) (Pancreatic eIF2-alpha kinase)	Eif2ak3	Eif2ak3 Pek Perk	100765343	LOC100765343	upr; translational attenuation; er-stress
PH4	Q8BG58	Transmembrane prolyl 4-hydroxylase (P4H-TM) (EC 1.14.11.-) (Hypoxia-inducible factor prolyl hydroxylase 4) (HIF-PH4) (HIF-prolyl hydroxylase 4) (HPH-4)	P4htm	P4htm Ph4	100765582	LOC100765582
PIM1	P06803	Serine/threonine-protein kinase pim-1 (EC 2.7.11.1)	Pim1	Pim1 Pim-1	100751275	LOC100751275	apoptosis
PLAP	P27612	Phospholipase A-2-activating protein (PLA2P) (PLAP)	Plaa	Plaa Plap	100766011	LOC100766011	ubl conjugation pathway; erad; protein ubiquitination
PLOD1	Q9R0E2	Procollagen-lysine,2-oxoglutarate 5-dioxygenase 1 (EC 1.14.11.4) (Lysyl hydroxylase 1) (LH1)	Plod1	Plod1 Plod	100763844	LOC100763844	forms hydroxylysine residues; protein folding
PLOD2	Q9R0B9	Procollagen-lysine,2-oxoglutarate 5-dioxygenase 2 (EC 1.14.11.4) (Lysyl hydroxylase 2) (LH2)	Plod2	Plod2	100762939	Plod2	forms hydroxylysine residues; protein folding
PLOD3	Q9R0E1	Procollagen-lysine,2-oxoglutarate 5-dioxygenase 3 (EC 1.14.11.4) (Lysyl hydroxylase 3) (LH3)	Plod3	Plod3	100768993	Plod3	forms hydroxylysine residues; protein folding
PNGASE	Q9JI78	Peptide-N(4)-(N-acetyl-beta-glucosaminyl)asparagine amidase (PNGase) (mPNGase) (EC 3.5.1.52) (N-glycanase 1) (Peptide:N-glycanase)	Ngly1	Ngly1	100770329	LOC100770329	ubl conjugation pathway; erad; protein ubiquitination; protasomal degradation
PP1C/PPP1R1C	Q8BKK4	Protein phosphatase 1 regulatory subunit 1C	Ppp1r1c	Ppp1r1c	100761737	LOC100761737	upr; apoptosis; cell growth
PP2A/PPP2CA	P63330	Serine/threonine-protein phosphatase 2A catalytic subunit alpha isoform (PP2A-alpha) (EC 3.1.3.16)	Ppp2ca	Ppp2ca	100766084	LOC100766084	apoptosis; upr; cell division
PP2A/PPP2CB	P62715	Serine/threonine-protein phosphatase 2A catalytic subunit beta isoform (PP2A-beta) (EC 3.1.3.16)	Ppp2cb	Ppp2cb	100757400	LOC100757400	erad; upr; apoptosis
PP2A/PPP2R1A	Q76MZ3	Serine/threonine-protein phosphatase 2A 65 kDa regulatory subunit A alpha isoform (PP2A subunit A isoform PR65-alpha) (PP2A subunit A isoform R1-alpha)	Ppp2r1a	Ppp2r1a	100773447	Ppp2r1a	apoptosis; upr
PP2A/PPP2R1B	Q7TNP2	Serine/threonine-protein phosphatase 2A 65 kDa regulatory subunit A beta isoform (PP2A subunit A isoform PR65-beta) (PP2A subunit A isoform R1-beta)	Ppp2r1b	Ppp2r1b	100771272	LOC100771272	apoptosis; upr
PP2A/PPP2R2A	Q6P1F6	Serine/threonine-protein phosphatase 2A 55 kDa regulatory subunit B alpha isoform (PP2A subunit B isoform B55-alpha) (PP2A subunit B isoform PR55-alpha) (PP2A subunit B isoform R2-alpha) (PP2A subunit B isoform alpha)	Ppp2r2a	Ppp2r2a	100758873	Ppp2r2a	apoptosis; upr
PP2A/PPP2R2B	Q6ZWR4	Serine/threonine-protein phosphatase 2A 55 kDa regulatory subunit B beta isoform (PP2A subunit B isoform B55-beta) (PP2A subunit B isoform PR55-beta) (PP2A subunit B isoform R2-beta) (PP2A subunit B isoform beta)	Ppp2r2b	Ppp2r2b	100763205	Ppp2r2b	apoptosis; upr
PP2A/PPP2R2C	Q8BG02	Serine/threonine-protein phosphatase 2A 55 kDa regulatory subunit B gamma isoform (PP2A subunit B isoform B55-gamma) (PP2A subunit B isoform PR55-gamma) (PP2A subunit B isoform R2-gamma) (PP2A subunit B isoform gamma)	Ppp2r2c	Ppp2r2c	100750924	LOC100750924	apoptosis; upr
PP2A/PPP2R2D	Q925E7	Serine/threonine-protein phosphatase 2A 55 kDa regulatory subunit B delta isoform (PP2A subunit B isoform B55-delta) (PP2A subunit B isoform PR55-delta) (PP2A subunit B isoform R2-delta) (PP2A subunit B isoform delta)	Ppp2r2d	Ppp2r2d D7Ertd753e Kiaa1541	100774343	Ppp2r2d	apoptosis; upr
PP2A/PPP2R3D	Q9Z176	Serine/threonine-protein phosphatase 2A regulatory subunit B'' subunit delta (PP2A B''-PR59) (PP2A PR59) (Protein phosphatase 2A, 59 kDa regulatory subunit B) (Serine/threonine-protein phosphatase 2A regulatory subunit B'' subunit alpha)	Ppp2r3d	Ppp2r3d Ppp2r3a Ppp2r6	100760513	LOC100760513	apoptosis; upr
PP2A/PPP2R4	P58389	Serine/threonine-protein phosphatase 2A activator (EC 5.2.1.8) (PP2A, subunit B', PR53 isoform) (Phosphotyrosyl phosphatase activator) (PTPA) (Serine/threonine-protein phosphatase 2A regulatory subunit 4) (Serine/threonine-protein phosphatase 2A regulatory subunit B')	Ppp2r4	Ppp2r4 Ptpa	100770682	LOC100770682	apoptosis; upr
PP2A/PPP2R5A	Q6PD03	Serine/threonine-protein phosphatase 2A 56 kDa regulatory subunit alpha isoform (PP2A B subunit isoform B'-alpha) (PP2A B subunit isoform B56-alpha) (PP2A B subunit isoform PR61-alpha) (PR61alpha) (PP2A B subunit isoform R5-alpha)	Ppp2r5a	Ppp2r5a	100764403	Ppp2r5a	apoptosis; upr
PP2A/PPP2R5C	Q60996	Serine/threonine-protein phosphatase 2A 56 kDa regulatory subunit gamma isoform (PP2A B subunit isoform B'-alpha-3) (PP2A B subunit isoform B'-gamma) (PP2A B subunit isoform B56-gamma) (PP2A B subunit isoform PR61-gamma) (PP2A B subunit isoform R5-gamma)	Ppp2r5c	Ppp2r5c	100754775	Ppp2r5c	erad; upr; apoptosis
PP2A/PPP2R5E	Q61151	Serine/threonine-protein phosphatase 2A 56 kDa regulatory subunit epsilon isoform (PP2A B subunit isoform B'-epsilon) (PP2A B subunit isoform B56-epsilon) (PP2A B subunit isoform PR61-epsilon) (PP2A B subunit isoform R5-epsilon)	Ppp2r5e	Ppp2r5e Kiaa4006	100762509	Ppp2r5e	apoptosis; upr
FKBP2/FKBP13	P45878	Peptidyl-prolyl cis-trans isomerase FKBP2 (PPIase FKBP2) (EC 5.2.1.8) (13 kDa FK506-binding protein) (13 kDa FKBP) (FKBP-13) (FK506-binding protein 2) (FKBP-2) (Immunophilin FKBP13) (Rotamase)	Fkbp2	Fkbp2 Fkbp13	100757160	LOC100757160	protein folding
FKBP23/FKBP7	O54998	Peptidyl-prolyl cis-trans isomerase FKBP7 (PPIase FKBP7) (EC 5.2.1.8) (23 kDa FK506-binding protein) (23 kDa FKBP) (FKBP-23) (FK506-binding protein 7) (FKBP-7) (Rotamase)	Fkbp7	Fkbp7 Fkbp23	100766686	LOC100766686	protein folding
FKBP65/FKBP10	Q61576	Peptidyl-prolyl cis-trans isomerase FKBP10 (PPIase FKBP10) (EC 5.2.1.8) (65 kDa FK506-binding protein) (65 kDa FKBP) (FKBP-65) (FK506-binding protein 10) (FKBP-10) (Immunophilin FKBP65) (Rotamase)	Fkbp10	Fkbp10 Fkbp-rs Fkbp1-rs Fkbp6 Fkbp65 Fkbprp	100771014	Fkbp10	protein folding
PPI2	Q9D787	Peptidyl-prolyl cis-trans isomerase-like 2 (PPIase) (EC 5.2.1.8) (EC 6.3.2.-) (CYC4) (Cyclophilin-60) (Cyclophilin-like protein Cyp-60) (Rotamase PPIL2)	Ppil2	Ppil2	100760101	Ppil2	protein folding; erad
PPIH	Q9D868	Peptidyl-prolyl cis-trans isomerase H (PPIase H) (EC 5.2.1.8) (Rotamase H)	Ppih	Ppih	100768669	Ppih	protein folding
PPIL1	Q9D0W5	Peptidyl-prolyl cis-trans isomerase-like 1 (PPIase) (EC 5.2.1.8) (Rotamase PPIL1)	Ppil1	Ppil1	100753635	Ppil1	protein folding
PPIL3	Q9D6L8	Peptidyl-prolyl cis-trans isomerase-like 3 (PPIase) (EC 5.2.1.8) (CYP10L) (Cyclophilin-like protein PPIL3) (Rotamase PPIL3)	Ppil3	Ppil3 Cyp10l	100758293	LOC100758293	protein folding
PPIL4	Q9CXG3	Peptidyl-prolyl cis-trans isomerase-like 4 (PPIase) (EC 5.2.1.8) (Cyclophilin-like protein PPIL4) (Rotamase PPIL4)	Ppil4	Ppil4	100759307	Ppil4	protein folding
PPIL6	Q9D6D8	Peptidyl-prolyl cis-trans isomerase-like 6 (PPIase) (EC 5.2.1.8) (Cyclophilin-like protein PPIL6) (Rotamase PPIL6)	Ppil6	Ppil6	100752280	LOC100752280	protein folding
PPP1CA	P62137	Serine/threonine-protein phosphatase PP1-alpha catalytic subunit (PP-1A) (EC 3.1.3.16)	Ppp1ca	Ppp1ca Ppp1a	100760810	LOC100760810	cell division;
PPP1CB	P62141	Serine/threonine-protein phosphatase PP1-beta catalytic subunit (PP-1B) (EC 3.1.3.16) (EC 3.1.3.53)	Ppp1cb	Ppp1cb	100761524	LOC100761524	cell division;
PPP1CC	P63087	Serine/threonine-protein phosphatase PP1-gamma catalytic subunit (PP-1G) (EC 3.1.3.16) (Protein phosphatase 1C catalytic subunit)	Ppp1cc	Ppp1cc	100774547	LOC100774547	cell division;
PPP1R14A	Q91VC7	Protein phosphatase 1 regulatory subunit 14A (17 kDa PKC-potentiated inhibitory protein of PP1) (Protein kinase C-potentiated inhibitor protein of 17 kDa) (CPI-17)	Ppp1r14a	Ppp1r14a Cpi17	100763398	LOC100763398	cell division;
PPP1R14C	Q8R4S0	Protein phosphatase 1 regulatory subunit 14C (Kinase-enhanced PP1 inhibitor) (PKC-potentiated PP1 inhibitory protein)	Ppp1r14c	Ppp1r14c Kepi			cell division;
PPP1R14D	Q7TT52	Protein phosphatase 1 regulatory subunit 14D (Gastrointestinal and brain-specific PP1-inhibitory protein 1) (GBPI-1)	Ppp1r14d	Ppp1r14d Gbpi	100762755	LOC100762755	cell division;
PPP1R15B/CREP	Q8BFW3	Protein phosphatase 1 regulatory subunit 15B (Constitutive repressor of eIF2alpha phosphorylation) (CReP)	Ppp1r15b	Ppp1r15b	100766520	Ppp1r15b	translational regulation; er-stress; upr
PPP1R3B	Q8C767	Protein phosphatase 1 regulatory subunit 3B (Hepatic glycogen-targeting protein phosphatase 1 regulatory subunit GL) (Protein phosphatase 1 regulatory subunit 4) (PP1 subunit R4) (Protein phosphatase 1 subunit GL) (PTG)	Ppp1r3b	Ppp1r3b Ppp1r4	100770506	LOC100770506	cell division;
PPP1R3C	Q7TMB3	Protein phosphatase 1 regulatory subunit 3C (Protein phosphatase 1 regulatory subunit 5) (PP1 subunit R5) (Protein targeting to glycogen) (PTG)	Ppp1r3c	Ppp1r3c Ppp1r5	100765700	LOC100765700	cell division;
PPP5C	Q60676	Serine/threonine-protein phosphatase 5 (PP5) (EC 3.1.3.16) (Protein phosphatase T) (PPT)	Ppp5c	Ppp5c	100761879	LOC100761879	anti apoptosis; apoptosis; upr
PRDX4	O08807	Peroxiredoxin-4 (EC 1.11.1.15) (Antioxidant enzyme AOE372) (Peroxiredoxin IV) (Prx-IV) (Thioredoxin peroxidase AO372) (Thioredoxin-dependent peroxide reductase A0372)	Prdx4	Prdx4	100763245	LOC100763245	protein folding; er redox
PRKR/EIF2AK2	Q03963	Interferon-induced, double-stranded RNA-activated protein kinase (EC 2.7.11.1) (Eukaryotic translation initiation factor 2-alpha kinase 2) (eIF-2A protein kinase 2) (Interferon-inducible RNA-dependent protein kinase) (P1/eIF-2A protein kinase) (Protein kinase RNA-activated) (PKR) (Protein kinase R) (Serine/threonine-protein kinase TIK) (Tyrosine-protein kinase EIF2AK2) (EC 2.7.10.2) (p68 kinase)	Eif2ak2	Eif2ak2 Pkr Prkr Tik	100757909	LOC100757909	upr; transcription regulation; apoptosis
PRKRIR	Q9CUX1	52 kDa repressor of the inhibitor of the protein kinase (p52rIPK) (58 kDa interferon-induced protein kinase-interacting protein) (p58IPK-interacting protein) (THAP domain-containing protein 0)	Prkrir	Prkrir Thap0	100750790	Prkrir	upr; protein folding; erad; apoptosis
PSMA1	Q9R1P4	Proteasome subunit alpha type-1 (EC 3.4.25.1) (Macropain subunit C2) (Multicatalytic endopeptidase complex subunit C2) (Proteasome component C2) (Proteasome nu chain)	Psma1	Psma1	100773907	Psma1	proteasome s20; core; erad; proteasome; proteasomal degradation
PSMA2	P49722	Proteasome subunit alpha type-2 (EC 3.4.25.1) (Macropain subunit C3) (Multicatalytic endopeptidase complex subunit C3) (Proteasome component C3)	Psma2	Psma2 Lmpc3	100750876	Psma2	proteasome s20; core; erad; proteasome; proteasomal degradation
PSMA3	O70435	Proteasome subunit alpha type-3 (EC 3.4.25.1) (Macropain subunit C8) (Multicatalytic endopeptidase complex subunit C8) (Proteasome component C8) (Proteasome subunit K)	Psma3	Psma3	100758978	Psma3	proteasome s20; core; erad; proteasome; proteasomal degradation
PSMA4	Q9R1P0	Proteasome subunit alpha type-4 (EC 3.4.25.1) (Macropain subunit C9) (Multicatalytic endopeptidase complex subunit C9) (Proteasome component C9) (Proteasome subunit L)	Psma4	Psma4	100756711	Psma4	proteasome s19; lid; erad; proteasomal degradation
PSMA5	Q9Z2U1	Proteasome subunit alpha type-5 (EC 3.4.25.1) (Macropain zeta chain) (Multicatalytic endopeptidase complex zeta chain) (Proteasome zeta chain)	Psma5	Psma5	100774039	Psma5	proteasome s20; core; erad; proteasome; proteasomal degradation
PSMA6	Q9QUM9	Proteasome subunit alpha type-6 (EC 3.4.25.1) (Macropain iota chain) (Multicatalytic endopeptidase complex iota chain) (Proteasome iota chain)	Psma6	Psma6	100754440	LOC100754440	proteasome s20; core; erad; proteasome; proteasomal degradation
PSMA7	Q9Z2U0	Proteasome subunit alpha type-7 (EC 3.4.25.1) (Proteasome subunit RC6-1)	Psma7	Psma7	100769350	LOC100769350	proteasome s19; lid; erad; proteasomal degradation
PSMB1	O09061	Proteasome subunit beta type-1 (EC 3.4.25.1) (Macropain subunit C5) (Multicatalytic endopeptidase complex subunit C5) (Proteasome component C5) (Proteasome gamma chain)	Psmb1	Psmb1	100751285	Psmb1	proteasome s20; core; erad; proteasome; proteasomal degradation
PSMB2	Q9R1P3	Proteasome subunit beta type-2 (EC 3.4.25.1) (Macropain subunit C7-I) (Multicatalytic endopeptidase complex subunit C7-I) (Proteasome component C7-I)	Psmb2	Psmb2	100767174	Psmb2	proteasome s20; core; erad; proteasome; proteasomal degradation
PSMB3	Q9R1P1	Proteasome subunit beta type-3 (EC 3.4.25.1) (Proteasome chain 13) (Proteasome component C10-II) (Proteasome theta chain)	Psmb3	Psmb3	100756232	Psmb3	proteasome s20; core; erad; proteasome; proteasomal degradation
PSMB4	P99026	Proteasome subunit beta type-4 (EC 3.4.25.1) (Low molecular mass protein 3) (Macropain beta chain) (Multicatalytic endopeptidase complex beta chain) (Proteasome beta chain) (Proteasome chain 3)	Psmb4	Psmb4 Lmp3	100771179	Psmb4	proteasome s19; lid; erad; proteasomal degradation
PSMB5	O55234	Proteasome subunit beta type-5 (EC 3.4.25.1) (Macropain epsilon chain) (Multicatalytic endopeptidase complex epsilon chain) (Proteasome chain 6) (Proteasome epsilon chain) (Proteasome subunit X)	Psmb5	Psmb5	100769586	Psmb5	proteasome s20; core; erad; proteasome; proteasomal degradation
PSMB6	Q60692	Proteasome subunit beta type-6 (EC 3.4.25.1) (Low molecular mass protein 19) (Macropain delta chain) (Multicatalytic endopeptidase complex delta chain) (Proteasome delta chain) (Proteasome subunit Y)	Psmb6	Psmb6 Lmp19	100769450	Psmb6	proteasome s19; lid; erad; proteasomal degradation
PSMB7	P70195	Proteasome subunit beta type-7 (EC 3.4.25.1) (Macropain chain Z) (Multicatalytic endopeptidase complex chain Z) (Proteasome subunit Z)	Psmb7	Psmb7 Mmc14	100771916	Psmb7	proteasome s20; core; erad; proteasome; proteasomal degradation
PSMC1	P62192	26S protease regulatory subunit 4 (P26s4) (26S proteasome AAA-ATPase subunit RPT2) (Proteasome 26S subunit ATPase 1)	Psmc1	Psmc1	100770051	Psmc1	proteasome s19; base; erad; proteasome; proteasomal degradation
PSMC2	P46471	26S protease regulatory subunit 7 (26S proteasome AAA-ATPase subunit RPT1) (Proteasome 26S subunit ATPase 2) (Protein MSS1)	Psmc2	Psmc2 Mss1	100757596	LOC100757596	proteasome s19; base; erad; proteasome; proteasomal degradation
PSMC4	P54775	26S protease regulatory subunit 6B (26S proteasome AAA-ATPase subunit RPT3) (CIP21) (MB67-interacting protein) (MIP224) (Proteasome 26S subunit ATPase 4) (Tat-binding protein 7) (TBP-7)	Psmc4	Psmc4 Tbp7	100766608	LOC100766608	proteasome s19; base; erad; proteasome;
PSMC5	P62196	26S protease regulatory subunit 8 (26S proteasome AAA-ATPase subunit RPT6) (Proteasome 26S subunit ATPase 5) (Proteasome subunit p45) (p45/SUG) (mSUG1)	Psmc5	Psmc5 Sug1	100771099	LOC100771099	proteasome s19; base; erad; proteasome; proteasomal degradation
PSMC6	P62334	26S protease regulatory subunit 10B (26S proteasome AAA-ATPase subunit RPT4) (Proteasome 26S subunit ATPase 6) (Proteasome subunit p42)	Psmc6	Psmc6 Sug2	100762558	Psmc6	proteasome s19; base; erad; proteasome
PSMD1	Q3TXS7	26S proteasome non-ATPase regulatory subunit 1 (26S proteasome regulatory subunit RPN2) (26S proteasome regulatory subunit S1)	Psmd1	Psmd1	100760261	LOC100760261	proteasome s19; base; erad; proteasome;proteasomal degradation
PSMD2	Q8VDM4	26S proteasome non-ATPase regulatory subunit 2 (26S proteasome regulatory subunit RPN1) (26S proteasome regulatory subunit S2) (26S proteasome subunit p97)	Psmd2	Psmd2	100750425	Psmd2	proteasome s19; base; erad; proteasome; proteasomal degradation
PSME1	P97371	Proteasome activator complex subunit 1 (11S regulator complex subunit alpha) (REG-alpha) (Activator of multicatalytic protease subunit 1) (Proteasome activator 28 subunit alpha) (PA28a) (PA28alpha)	Psme1	Psme1	103162858	LOC103162858	proteasome s19; lid; erad; proteasomal degradation
PSME2	P97372	Proteasome activator complex subunit 2 (11S regulator complex subunit beta) (REG-beta) (Activator of multicatalytic protease subunit 2) (Proteasome activator 28 subunit beta) (PA28b) (PA28beta)	Psme2	Psme2 Pa28b1	100760978	Psme2	proteasome s19; lid; erad; proteasomal degradation
PSME3	P61290	Proteasome activator complex subunit 3 (11S regulator complex subunit gamma) (REG-gamma) (Activator of multicatalytic protease subunit 3) (Ki nuclear autoantigen) (Proteasome activator 28 subunit gamma) (PA28g) (PA28gamma)	Psme3	Psme3	100762340	Psme3	proteasome s19; lid; erad; proteasomal degradation
PSME4	Q5SSW2	Proteasome activator complex subunit 4 (Proteasome activator PA200) (Protein TEMO)	Psme4	Psme4 Kiaa0077	100773419	Psme4	proteasome s19; base; erad; proteasome; proteasomal degradation
PTP-1B/PTPN1	P35821	Tyrosine-protein phosphatase non-receptor type 1 (EC 3.1.3.48) (Protein-tyrosine phosphatase 1B) (PTP-1B) (Protein-tyrosine phosphatase HA2) (PTP-HA2)	Ptpn1	Ptpn1	100761071	LOC100761071	upr
PTPN11	P35235	Tyrosine-protein phosphatase non-receptor type 11 (EC 3.1.3.48) (Protein-tyrosine phosphatase SYP) (SH-PTP2) (SHP-2) (Shp2)	Ptpn11	Ptpn11	100771077	Ptpn11
QSOX1/QSOX1	Q8BND5	Sulfhydryl oxidase 1 (mSOx) (EC 1.8.3.2) (Quiescin Q6) (Skin sulfhydryl oxidase)	Qsox1	Qsox1 Qscn6 Sox	100754501	Qsox1	protein folding
QSOX2/QSOX2	Q3TMX7	Sulfhydryl oxidase 2 (EC 1.8.3.2) (Quiescin Q6-like protein 1)	Qsox2	Qsox2 Qscn6l1	100760425	Qsox2	protein folding
RAB1	P62821	Ras-related protein Rab-1A (YPT1-related protein)	Rab1a	Rab1A Rab1	100752891	LOC100752891	gtpase; er-golgi transport; protein transport
RAB11A	P62492	Ras-related protein Rab-11A (Rab-11)	Rab11a	Rab11a Rab11	100767114	LOC100767114	gtpase; er-golgi transport; protein transport
RAB2A	P53994	Ras-related protein Rab-2A	Rab2a	Rab2a Rab2	100757745	LOC100757745	gtpase; er-golgi transport; protein transport
RAB2B	P59279	Ras-related protein Rab-2B	Rab2b	Rab2b	100774897	Rab2b	gtpase; er-golgi transport; protein transport
RAB6A	P35279	Ras-related protein Rab-6A (Rab-6)	Rab6a	Rab6a Rab6 MNCb-1660	100761500	LOC100761500	gtpase; er-golgi transport; protein transport
RAB6B	P61294	Ras-related protein Rab-6B	Rab6b	Rab6b D9Bwg0185e	100766955	Rab6b	gtpase; er-golgi transport; protein transport
RACK1	P68040	Guanine nucleotide-binding protein subunit beta-2-like 1 (12-3) (Receptor for activated C kinase) (Receptor of activated protein kinase C 1) (RACK1) (p205) [Cleaved into: Guanine nucleotide-binding protein subunit beta-2-like 1, N-terminally processed]	Gnb2l1	Gnb2l1 Gnb2-rs1	100767670	LOC100767670	upr; apoptosis
RAD23A	P54726	UV excision repair protein RAD23 homolog A (HR23A) (mHR23A)	Rad23a	Rad23a Mhr23a	100757595	LOC100757595	erad; dna repair; dna damage
RAD23B	P54728	UV excision repair protein RAD23 homolog B (HR23B) (mHR23B) (XP-C repair-complementing complex 58 kDa protein) (p58)	Rad23b	Rad23b Mhr23b	100763817	LOC100763817	erad; dna repair; dna damage
RB1	P13405	Retinoblastoma-associated protein (pRb) (Rb) (pp105)	Rb1	Rb1 Rb-1	100752928	LOC100752928	cell division
RBX1	P62878	E3 ubiquitin-protein ligase RBX1 (EC 6.3.2.-) (RING finger protein 75) (RING-box protein 1) (Rbx1) [Cleaved into: E3 ubiquitin-protein ligase RBX1, N-terminally processed]	Rbx1	Rbx1	100762556	LOC100762556	ubl conjugation pathway; erad; protein ubiquitination
RCAN1	Q9JHG6	Calcipressin-1 (Down syndrome critical region protein 1 homolog) (Myocyte-enriched calcineurin-interacting protein 1) (MCIP1) (Regulator of calcineurin 1)	Rcan1	Rcan1 Dscr1	100689474	Rcan1	apoptosis; antiapoptosis
RER1	Q9CQU3	Protein RER1	Rer1	Rer1	100757730	LOC100757730	protein transport; er-golgi transport
RMA1	O35445	E3 ubiquitin-protein ligase RNF5 (EC 6.3.2.-) (RING finger protein 5)	Rnf5	Rnf5 Ng2	100757912	LOC100757912	ubl conjugation pathway; erad; protein ubiquitination
RNF103	Q9R1W3	E3 ubiquitin-protein ligase RNF103 (EC 6.3.2.-) (KF-1) (mKF-1) (RING finger protein 103) (Zinc finger protein 103) (Zfp-103)	Rnf103	Rnf103 Zfp103	100770542	Rnf103	ubl conjugation pathway; erad; protein ubiquitination
RNF121	Q8R1Z9	RING finger protein 121	Rnf121	Rnf121	100759075	Rnf121	ubl conjugation pathway; erad; protein ubiquitination
RNF139	Q7TMV1	E3 ubiquitin-protein ligase RNF139 (EC 6.3.2.-) (RING finger protein 139) (Translocation in renal carcinoma on chromosome 8 protein)	Rnf139	Rnf139	100762505	LOC100762505	ubl conjugation pathway; erad; protein ubiquitination
RNF19	P50636	E3 ubiquitin-protein ligase RNF19A (EC 6.3.2.-) (Double ring-finger protein) (Dorfin) (Gametogenesis-expressed protein GEG-154) (RING finger protein 19A) (UBCM4-interacting protein 117) (UIP117) (XY body protein) (XYbp)	Rnf19a	Rnf19a Geg-154 Rnf19 Xybp	100756962	Rnf19a	ubl conjugation pathway; erad; protein ubiquitination
RNF77	Q9CYB0	E3 ubiquitin-protein ligase TRIM13 (EC 6.3.2.-) (Putative tumor suppressor RFP2) (Ret finger protein 2) (Tripartite motif-containing protein 13)	Trim13	Trim13 Rfp2	100752234	Trim13	ubl conjugation pathway; erad; protein ubiquitination
ROMO1	P60603	Reactive oxygen species modulator 1 (ROS modulator 1) (Protein MGR2 homolog)	Romo1	Romo1	100757211	LOC100757211	er-stress; oxidative stress
RPN1	Q91YQ5	Dolichyl-diphosphooligosaccharide--protein glycosyltransferase subunit 1 (EC 2.4.99.18) (Dolichyl-diphosphooligosaccharide--protein glycosyltransferase 67 kDa subunit) (Ribophorin I) (RPN-I) (Ribophorin-1)	Rpn1	Rpn1	100762811	Rpn1	portein folding; glycosylation
RPN10	O35226	26S proteasome non-ATPase regulatory subunit 4 (26S proteasome regulatory subunit RPN10) (26S proteasome regulatory subunit S5A) (Multiubiquitin chain-binding protein)	Psmd4	Psmd4 Mcb1	100753298	LOC100753298	proteasome s19; lid; erad; proteasomal degradation
RPN11	O35593	26S proteasome non-ATPase regulatory subunit 14 (EC 3.4.19.-) (26S proteasome regulatory subunit RPN11) (MAD1)	Psmd14	Psmd14 Pad1	100764392	Psmd14	proteasome s19; lid; erad; proteasomal degradation
RPN12	Q9CX56	26S proteasome non-ATPase regulatory subunit 8 (26S proteasome regulatory subunit RPN12) (26S proteasome regulatory subunit S14)	Psmd8	Psmd8	100764857	LOC100764857	proteasome s19; lid; erad; proteasomal degradation
RPN13	Q9JKV1	Proteasomal ubiquitin receptor ADRM1 (110 kDa cell membrane glycoprotein) (Gp110) (Adhesion-regulating molecule 1) (ARM-1) (Rpn13 homolog)	Adrm1	Adrm1 Gp110	100754801	LOC100754801	erad; proteasomal degradation
RPN15	P60897	26S proteasome complex subunit DSS1 (Deleted in split hand/split foot protein 1 homolog) (Split hand/foot deleted protein 1 homolog) (Split hand/foot malformation type 1 protein homolog)	Shfm1	Shfm1 Dss1 Shfdg1	100770246	LOC100770246	proteasome s19; lid; erad; proteasomal degradation
RPN2	Q9DBG6	Dolichyl-diphosphooligosaccharide--protein glycosyltransferase subunit 2 (EC 2.4.99.18) (Dolichyl-diphosphooligosaccharide--protein glycosyltransferase 63 kDa subunit) (Ribophorin II) (RPN-II) (Ribophorin-2)	Rpn2	Rpn2	103158732	Rpn2	portein folding; glycosylation
RPN3	P14685	26S proteasome non-ATPase regulatory subunit 3 (26S proteasome regulatory subunit RPN3) (26S proteasome regulatory subunit S3) (Proteasome subunit p58) (Transplantation antigen P91A) (Tum-P91A antigen)	Psmd3	Psmd3 P91a Tstap91a	100759692	LOC100759692	proteasome s19; lid; erad; proteasomal degradation
RPN5	Q9D8W5	26S proteasome non-ATPase regulatory subunit 12 (26S proteasome regulatory subunit RPN5) (26S proteasome regulatory subunit p55)	Psmd12	Psmd12	100767177	Psmd12	proteasome s19; lid; erad; proteasomal degradation
RPN6	Q8BG32	26S proteasome non-ATPase regulatory subunit 11 (26S proteasome regulatory subunit RPN6) (26S proteasome regulatory subunit S9) (26S proteasome regulatory subunit p44.5)	Psmd11	Psmd11	100773369	LOC100773369	proteasome s19; lid; erad; proteasomal degradation
RPN7	Q99JI4	26S proteasome non-ATPase regulatory subunit 6 (26S proteasome regulatory subunit RPN7) (26S proteasome regulatory subunit S10) (p42A)	Psmd6	Psmd6	100751274	Psmd6	proteasome s19; lid; erad; proteasomal degradation
RPN8	P26516	26S proteasome non-ATPase regulatory subunit 7 (26S proteasome regulatory subunit RPN8) (26S proteasome regulatory subunit S12) (Mov34 protein) (Proteasome subunit p40)	Psmd7	Psmd7 Mov-34 Mov34	100761962	Psmd7	proteasome s19; lid; erad; proteasomal degradation
RPN9	Q9WVJ2	26S proteasome non-ATPase regulatory subunit 13 (26S proteasome regulatory subunit RPN9) (26S proteasome regulatory subunit S11) (26S proteasome regulatory subunit p40.5)	Psmd13	Psmd13	100772429	LOC100772429	proteasome s19; lid; erad; proteasomal degradation
RPT5	O88685	26S protease regulatory subunit 6A (26S proteasome AAA-ATPase subunit RPT5) (Proteasome 26S subunit ATPase 3) (Tat-binding protein 1) (TBP-1)	Psmc3	Psmc3 Tbp1	100689203	Psmc3	proteasome s19; base; erad; proteasome; proteasomal degradation
RPTOR	Q8K4Q0	Regulatory-associated protein of mTOR (Raptor) (p150 target of rapamycin (TOR)-scaffold protein)	Rptor	Rptor Raptor	100761529	Rptor	autophagy; erad
RYR1	E9PZQ0	Ryanodine receptor 1 (RYR-1) (RyR1) (Skeletal muscle calcium release channel) (Skeletal muscle ryanodine receptor) (Skeletal muscle-type ryanodine receptor) (Type 1 ryanodine receptor)	Ryr1	Ryr1	100766013	LOC100766013	calcium transport
RYR2	E9Q401	Ryanodine receptor 2 (RYR-2) (RyR2) (Cardiac muscle ryanodine receptor) (Cardiac muscle ryanodine receptor-calcium release channel) (Type 2 ryanodine receptor)	Ryr2	Ryr2	100774683	LOC100774683	calcium transport
RYR3	A2AGL3	Ryanodine receptor 3 (RYR-3) (RyR3) (Brain ryanodine receptor-calcium release channel) (Brain-type ryanodine receptor) (Type 3 ryanodine receptor)	Ryr3	Ryr3	100751569	LOC100751569	calcium transport
S1P	Q9WTZ2	Membrane-bound transcription factor site-1 protease (EC 3.4.21.112) (Endopeptidase S1P) (Sterol-regulated luminal protease) (Subtilisin/kexin isozyme 1) (SKI-1)	Mbtps1	Mbtps1 S1p Ski1	100689417	LOC100689417	upr; protease
S2P	Q8CHX6	Membrane-bound transcription factor site-2 protease (EC 3.4.24.85) (Endopeptidase S2P)	Mbtps2	Mbtps2	100689085	Mbtps2	upr; protease
SAKS1	Q922Y1	UBX domain-containing protein 1 (Protein 2B28) (SAPK substrate protein 1) (UBA/UBX 33.3 kDa protein) (mY33K)	Ubxn1	Ubxn1 D19Ertd721e Saks1	100755299	LOC100755299	erad
SAR1	P36536	GTP-binding protein SAR1a	Sar1a	Sar1a Sara Sara1	100763187	LOC100763187	anterograde transport; protein transport
SAR1B	Q9CQC9	GTP-binding protein SAR1b	Sar1b	Sar1b Sara1b Sara2	100758826	LOC100758826	anterograde transport; protein transport
SCAP	Q6GQT6	Sterol regulatory element-binding protein cleavage-activating protein (SCAP) (SREBP cleavage-activating protein)	Scap	Scap Kiaa0199	100689048	Scap	protein transport
SCD1	P13516	Acyl-CoA desaturase 1 (EC 1.14.19.1) (Delta(9)-desaturase 1) (Delta-9 desaturase 1) (Fatty acid desaturase 1) (Stearoyl-CoA desaturase 1)	Scd1	Scd1	100750593	LOC100750593	lipid metabolism; steroid metabolism; transport; retention
SCN3B	Q8BHK2	Sodium channel subunit beta-3	Scn3b	Scn3b	100761097	LOC100761097	apoptosis
SDF2L1	Q9ESP1	Stromal cell-derived factor 2-like protein 1 (SDF2-like protein 1)	Sdf2l1	Sdf2l1	100775047	LOC100775047	protein folding
SEC11A	Q9R0P6	Signal peptidase complex catalytic subunit SEC11A (EC 3.4.21.89) (Endopeptidase SP18) (Microsomal signal peptidase 18 kDa subunit) (SPase 18 kDa subunit) (SEC11 homolog A) (SEC11-like protein 1) (SPC18) (Sid 2895)	Sec11a	Sec11a Sec11l1 Sid2895 Spc18	100752256	LOC100752256	translocation; signal peptidase
SEC11C	Q9D8V7	Signal peptidase complex catalytic subunit SEC11C (EC 3.4.21.89) (Microsomal signal peptidase 21 kDa subunit) (SPase 21 kDa subunit) (SEC11 homolog C) (SEC11-like protein 3) (SPC21)	Sec11c	Sec11c Sec11l3 Spc21	100769695	LOC100769695	translocation; signal peptidase
SEC12	Q9WUQ2	Prolactin regulatory element-binding protein (Mammalian guanine nucleotide exchange factor mSec12)	Preb	Preb Sec12	100764138	LOC100764138	anterograde transport; protein transport
SEC13	Q9D1M0	Protein SEC13 homolog (SEC13-like protein 1) (SEC13-related protein)	Sec13	Sec13 Sec13l1	100759386	LOC100759386	anterograde transport; protein transport
SEC16	Q91XT4	Protein transport protein Sec16B (Leucine zipper transcription regulator 2) (Regucalcin gene promoter region-related protein p117) (RGPR-p117) (SEC16 homolog B)	Sec16b	Sec16b Kiaa1928 Lztr2 Rgpr	100752724	Sec16b	anterograde transport; protein transport
SEC20	Q6QD59	Vesicle transport protein SEC20	Bnip1	Bnip1 Sec20 Sec20l	100770337	LOC100770337	retrograde transport; protein transport; er-golgi transport; qb-snare
SEC22A	Q8BH47	Vesicle-trafficking protein SEC22a (SEC22 vesicle-trafficking protein homolog A) (SEC22 vesicle-trafficking protein-like 2)	Sec22a	Sec22a Sec22l2	100758697	LOC100758697	protein transport; er-golgi transport; retrograde transport
SEC22B	O08547	Vesicle-trafficking protein SEC22b (ER-Golgi SNARE of 24 kDa) (ERS-24) (ERS24) (SEC22 vesicle-trafficking protein homolog B) (SEC22 vesicle-trafficking protein-like 1) (mSec22b)	Sec22b	Sec22b Sec22l1	100689313	Sec22b	protein transport; er-golgi transport; retrograde transport; r-snare; antrograde transport
SEC22C	Q8BXT9	Vesicle-trafficking protein SEC22c (SEC22 vesicle trafficking protein-like 3) (SEC22 vesicle-trafficking protein homolog C)	Sec22c	Sec22c Sec22l3	100772147	LOC100772147	protein transport; er-golgi transport; retrograde transport
SEC23A	Q01405	Protein transport protein Sec23A (SEC23-related protein A)	Sec23a	Sec23a Sec23 Sec23r	100755854	Sec23a	anterograde transport; protein transport
SEC23B	Q9D662	Protein transport protein Sec23B (SEC23-related protein B)	Sec23b	Sec23b	100765486	Sec23b	anterograde transport; protein transport
SEC23IP	Q6NZC7	SEC23-interacting protein	Sec23ip	Sec23ip	100753157	Sec23ip	anterograde transport; protein transport
SEC24	Q3U2P1	Protein transport protein Sec24A (SEC24-related protein A)	Sec24a	Sec24a	100766669	Sec24a	anterograde transport; protein transport
SEC31A	Q3UPL0	Protein transport protein Sec31A (SEC31-like protein 1) (SEC31-related protein A)	Sec31a	Sec31a Sec31l1	100762780	Sec31a	anterograde transport; protein transport
SEC31B	Q3TZ89	Protein transport protein Sec31B (SEC31-like protein 2) (SEC31-related protein B)	Sec31b	Sec31b Gm341 Sec31l2	100774608	Sec31b	anterograde transport; protein transport
SEC61A1	P61620	Protein transport protein Sec61 subunit alpha isoform 1 (Sec61 alpha-1)	Sec61a1	Sec61a1 Sec61a	100767375	LOC100767375	erad; retrotranslocation; portein folding; translocation; protein transport
SEC61A2	Q9JLR1	Protein transport protein Sec61 subunit alpha isoform 2 (Sec61 alpha-2)	Sec61a2	Sec61a2	100771837	Sec61a2	erad; retrotranslocation; portein folding; translocation; protein transport
SEC61B	Q9CQS8	Protein transport protein Sec61 subunit beta	Sec61b	Sec61b	100768703	LOC100768703	erad; retrotranslocation; portein folding; translocation; protein transport
SEC61G	P60060	Protein transport protein Sec61 subunit gamma	Sec61g	Sec61g	100772250	LOC100772250	erad; retrotranslocation; portein folding; translocation; protein transport
SEC62	Q8BU14	Translocation protein SEC62 (Translocation protein 1) (TP-1)	Sec62	Sec62 Tloc1	100769200	LOC100769200	translocation; protein folding
SEC63	Q8VHE0	Translocation protein SEC63 homolog	Sec63	Sec63 Sec63l	100775020	Sec63	translocation; protein folding
SEH1	Q8R2U0	Nucleoporin SEH1 (Nup107-160 subcomplex subunit SEH1)	Seh1l	Seh1l	100757132	LOC100757132	protein transport
SEL1L	Q9Z2G6	Protein sel-1 homolog 1 (Suppressor of lin-12-like protein 1) (Sel-1L)	Sel1l	Sel1l Sel1h	100751353	Sel1l	erad; erqc; erad-l; autophagy
SELH	Q3UQA7	Selenoprotein H (SelH)	Selh	Selh	100754707	LOC100754707	protein folding
SELK	Q9JLJ1	Selenoprotein K (SelK)	Selk	Selk	100771635	LOC100771635	protein folding; erad; er-stress; apoptosis
SELM	Q8VHC3	Selenoprotein M (SelM)	Selm	Selm Sepm	100762068	LOC100762068	protein folding
SELO	Q9DBC0	Selenoprotein O (SelO)	Selo	Selo	100758305	LOC100758305	protein folding
SELP	P70274	Selenoprotein P (SeP) (Plasma selenoprotein P)		Sepp1 Selp	100762965	LOC100762965	protein folding
SELT	P62342	Selenoprotein T (SelT)	Selt	Selt	100768242	LOC100768242	protein folding
SELW	P63300	Selenoprotein W (SelW)	Sepw1	Sepw1 Selw	100763608	LOC100763608	protein folding
SEP15	Q9ERR7	15 kDa selenoprotein	Sep15	Sep15	100750444	LOC100750444	protein folding
SERCA1	Q8R429	Sarcoplasmic/endoplasmic reticulum calcium ATPase 1 (SERCA1) (SR Ca(2+)-ATPase 1) (EC 3.6.3.8) (Calcium pump 1) (Calcium-transporting ATPase sarcoplasmic reticulum type, fast twitch skeletal muscle isoform) (Endoplasmic reticulum class 1/2 Ca(2+) ATPase)	Atp2a1	Atp2a1	100763714	Atp2a1	calcium transport; protein folding; er-stress
SERCA2	O55143	Sarcoplasmic/endoplasmic reticulum calcium ATPase 2 (SERCA2) (SR Ca(2+)-ATPase 2) (EC 3.6.3.8) (Calcium pump 2) (Calcium-transporting ATPase sarcoplasmic reticulum type, slow twitch skeletal muscle isoform) (Endoplasmic reticulum class 1/2 Ca(2+) ATPase)	Atp2a2	Atp2a2	100751820	LOC100751820	calcium transport; protein folding; er-stress
SERCA3	Q64518	Sarcoplasmic/endoplasmic reticulum calcium ATPase 3 (SERCA3) (SR Ca(2+)-ATPase 3) (EC 3.6.3.8) (Calcium pump 3)	Atp2a3	Atp2a3	100756356	LOC100756356	calcium transport; protein folding; er-stress
SERP1	Q9Z1W5	Stress-associated endoplasmic reticulum protein 1 (Ribosome-attached membrane protein 4)	Serp1	Serp1 D3Ucla1 Ramp4	100772255	LOC100772255	upr; erad; er-stress; protein folding; retrotranslocation
SERP2	Q6TAW2	Stress-associated endoplasmic reticulum protein 2 (Ribosome-associated membrane protein RAMP4-2)	Serp2	Serp2			upr; erad; er-stress; protein folding; ; retrotranslocation
SIL1	Q9EPK6	Nucleotide exchange factor SIL1	Sil1	Sil1	100751151	Sil1	erad; apoptosis; protein folding; upr
SKP1	Q9WTX5	S-phase kinase-associated protein 1 (Cyclin-A/CDK2-associated protein p19) (S-phase kinase-associated protein 1A) (p19A) (p19skp1)	Skp1	Skp1 Skp1a	100757677	LOC100757677	ubl conjugation pathway; erad; protein ubiquitination
SLC35B2	Q91ZN5	Adenosine 3'-phospho 5'-phosphosulfate transporter 1 (PAPS transporter 1) (Solute carrier family 35 member B2)	Slc35b2	Slc35b2 J207 Papst1	100758269	LOC100758269	transport
SLC35B3	Q922Q5	Adenosine 3'-phospho 5'-phosphosulfate transporter 2 (PAPS transporter 2) (Solute carrier family 35 member B3)	Slc35b3	Slc35b3	100767088	LOC100767088	transport
SNAP-29	Q9ERB0	Synaptosomal-associated protein 29 (SNAP-29) (Golgi SNARE of 32 kDa) (Gs32) (Soluble 29 kDa NSF attachment protein) (Vesicle-membrane fusion protein SNAP-29)	Snap29	Snap29	100756340	LOC100756340	protein transport; autophagy
SNAP23	O09044	Synaptosomal-associated protein 23 (SNAP-23) (Syndet) (Vesicle-membrane fusion protein SNAP-23)	Snap23	Snap23 Sndt	100757957	LOC100757957	protein transport; qb/qc-snare; secretory granule; exocrinel; vesicle transport
SNAP25	P60879	Synaptosomal-associated protein 25 (SNAP-25) (Super protein) (SUP) (Synaptosomal-associated 25 kDa protein)	Snap25	Snap25 Snap	100769917	LOC100769917	protein transport; qb/qc-snare; secretory granule; endocrine
SNAP47	Q8R570	Synaptosomal-associated protein 47 (SNAP-47) (Synaptosomal-associated 47 kDa protein)	Snap47	Snap47	100759226	LOC100759226	protein transport
SNAPA	Q9DB05	Alpha-soluble NSF attachment protein (SNAP-alpha) (N-ethylmaleimide-sensitive factor attachment protein alpha)	Napa	Napa Snapa	100765071	LOC100765071	protein transport; er-golgi transport
SNAPB	P28663	Beta-soluble NSF attachment protein (SNAP-beta) (Brain protein I47) (N-ethylmaleimide-sensitive factor attachment protein beta)	Napb	Napb Snapb	100763425	LOC100763425	protein transport; er-golgi transport
SNAPG	Q9CWZ7	Gamma-soluble NSF attachment protein (SNAP-gamma) (N-ethylmaleimide-sensitive factor attachment protein gamma)	Napg	Napg Snapg	100766387	LOC100766387	protein transport; er-golgi transport
SNF8	Q9CZ28	Vacuolar-sorting protein SNF8 (ESCRT-II complex subunit VPS22)	Snf8	Snf8 D11Moh34	100753514	LOC100753514	protein transport
SORCS1	Q9JLC4	VPS10 domain-containing receptor SorCS1 (mSorCS)	Sorcs1	Sorcs1 Sorcs	100774929	Sorcs1	protein folding; protein transport; erqc
SORCS2	Q9EPR5	VPS10 domain-containing receptor SorCS2	Sorcs2	Sorcs2	100774826	Sorcs2	protein folding; protein transport; erqc
SORCS3	Q8VI51	VPS10 domain-containing receptor SorCS3	Sorcs3	Sorcs3	100771459	Sorcs3	protein folding; protein transport; erqc
SPC1S1	Q9D958	Signal peptidase complex subunit 1 (EC 3.4.-.-) (Microsomal signal peptidase 12 kDa subunit) (SPase 12 kDa subunit)	Spcs1	Spcs1 Spc12	100762175	LOC100762175	translocation; signal peptidase
SPC24	Q9D083	Kinetochore protein Spc24	Spc24	Spc24 Spbc24	100770237	LOC100770237
SPC25	Q3UA16	Kinetochore protein Spc25	Spc25	Spc25 Spbc25	100761897	LOC100761897
SPC3S3 ISO1	Q9D365	Signal peptidase complex subunit 3 (EC 3.4.-.-) (Microsomal signal peptidase 22/23 kDa subunit) (SPC22/23) (SPase 22/23 kDa subunit)	Spcs3	Spcs3 Spc22	100766720	LOC100766720	translocation; signal peptidase
SPC3S3 ISO2					100766431	LOC100766431	translocation; signal peptidase
SPC3S3 ISO3					100763290	LOC100763290	translocation; signal peptidase
SPC3S3 ISO4					100753146	LOC100753146	translocation; signal peptidase
SPCS2	Q9CYN2	Signal peptidase complex subunit 2 (EC 3.4.-.-) (Microsomal signal peptidase 25 kDa subunit) (SPase 25 kDa subunit)	Spcs2	Spcs2 Spc25	100755739	LOC100755739	translocation; signal peptidase
SREBP1A/C	Q9WTN3	Sterol regulatory element-binding protein 1 (SREBP-1) (Sterol regulatory element-binding transcription factor 1) [Cleaved into: Processed sterol regulatory element-binding protein 1]	Srebf1	Srebf1 Srebp1	100689018	Srebf1	lipid metabolism; sterol metabolism; er-stress; upr
SREBP2	Q3U1N2	Sterol regulatory element-binding protein 2 (SREBP-2) (Sterol regulatory element-binding transcription factor 2) [Cleaved into: Processed sterol regulatory element-binding protein 2]	Srebf2	Srebf2 Srebp2	100689017	Srebf2	lipid metabolism; sterol metabolism; er-stress; upr
SRF	Q9JM73	Serum response factor (SRF)	Srf	Srf	100756170	Srf
SRP14	P16254	Signal recognition particle 14 kDa protein (SRP14) [Cleaved into: Signal recognition particle 14 kDa protein, N-terminally processed]	Srp14	Srp14	100761457	LOC100761457	translocation; signal recognition
SRP19	Q9D7A6	Signal recognition particle 19 kDa protein (SRP19)	Srp19	Srp19	100753807	LOC100753807	translocation; signal recognition
SRP54	P14576	Signal recognition particle 54 kDa protein (SRP54)	Srp54	Srp54	100752875	LOC100752875	translocation; signal recognition
SRP54B	P14576	Signal recognition particle 54 kDa protein (SRP54)	Srp54	Srp54	100756776	Srp54b	translocation; signal recognition
SRP68	Q8BMA6	Signal recognition particle subunit SRP68 (SRP68) (Signal recognition particle 68 kDa protein)	Srp68	Srp68	100760316	LOC100760316	translocation; signal recognition
SRP72	F8VQC1	Signal recognition particle subunit SRP72	Srp72	Srp72	100760440	LOC100760440	translocation; signal recognition
SRP9	P49962	Signal recognition particle 9 kDa protein (SRP9)	Srp9	Srp9	103160754	Srp9	translocation; signal recognition
SRPBA	Q9DBG7	Signal recognition particle receptor subunit alpha (SR-alpha) (Docking protein alpha) (DP-alpha)	Srpr	Srpr	100758562	Srpr	translocation; srp receptor
SRPBB	P47758	Signal recognition particle receptor subunit beta (SR-beta)	Srprb	Srprb			translocation; srp receptor
STAT1	P42225	Signal transducer and activator of transcription 1	Stat1	Stat1	100755609	Stat1	apoptosis
STT3A	P46978	Dolichyl-diphosphooligosaccharide--protein glycosyltransferase subunit STT3A (Oligosaccharyl transferase subunit STT3A) (STT3-A) (EC 2.4.99.18) (B5) (Integral membrane protein 1)	Stt3a	Stt3a Itm1	100751391	Stt3a	portein folding; glycosylation
STT3B	Q3TDQ1	Dolichyl-diphosphooligosaccharide--protein glycosyltransferase subunit STT3B (Oligosaccharyl transferase subunit STT3B) (STT3-B) (EC 2.4.99.18) (B6dom1 antigen) (Source of immunodominant MHC-associated peptides)	Stt3b	Stt3b Simp	100752084	Stt3b	portein folding; protein transport; glycosylation
STX11	Q9D3G5	Syntaxin-11	Stx11	Stx11	100757009	LOC100757009	protein transport; tgn-golgi-endosome
STX12	Q9ER00	Syntaxin-12	Stx12	Stx12	100773207	LOC100773207	protein transport; tgn-golgi-endosome
STX16	Q8BVI5	Syntaxin-16	Stx16	Stx16	100767343	LOC100767343	protein transport; endosome; sorting; vesicle transport; qa-snare
STX17	Q9D0I4	Syntaxin-17	Stx17	Stx17	100751748	LOC100751748	protein transport; er-golgi transport; ergic
STX18	Q8VDS8	Syntaxin-18	Stx18	Stx18	100772503	LOC100772503	protein transport; qa-snare; retrograde transport; copi complex; er-golgi transport
STX19	Q8R1Q0	Syntaxin-19	Stx19	Stx19	100768974	LOC100768974	protein transport
STX1A	O35526	Syntaxin-1A (Neuron-specific antigen HPC-1)	Stx1a	Stx1a	100759989	LOC100759989	protein transport; qa-snare; secretory granule; endocrine
STX1B	P61264	Syntaxin-1B	Stx1b	Stx1b Stx1b1 Stx1b2	100754547	LOC100754547	protein transport; qa-snare; secretory granule; endocrine
STX2	Q00262	Syntaxin-2 (Epimorphin)	Stx2	Stx2 Epim	100768784	LOC100768784	protein transport; qa-snare; secretory granule; exocrinel; vesicle transport; endosome
STX3	Q64704	Syntaxin-3	Stx3	Stx3 Stx3a	100757185	LOC100757185	protein transport
STX4	P70452	Syntaxin-4	Stx4	Stx4 Stx4a	100754836	LOC100754836	protein transport; endosome; sorting; vesicle transport; qa-snare
STX5A	Q8K1E0	Syntaxin-5	Stx5	Stx5 Stx5a	100756021	LOC100756021	protein transport; er-golgi transport; antrograde transport; qa-snare
STX6	Q9JKK1	Syntaxin-6	Stx6	Stx6	100753913	LOC100753913	protein transport; endosome; sorting; vesicle transport; qc-snare
STX7	O70439	Syntaxin-7	Stx7	Stx7 Syn7	100758402	LOC100758402	protein transport; endosome; lysosome; vesicle transport; qa-snare
STX8	O88983	Syntaxin-8 (Syntaxin-like protein 3I35)	Stx8	Stx8	100774833	LOC100774833	protein transport; er-golgi transport; retrograde transport
STXBP5	Q8K400	Syntaxin-binding protein 5 (Lethal(2) giant larvae protein homolog 3) (Tomosyn-1)	Stxbp5	Stxbp5 Kiaa4253 Llgl3	100761348	Stxbp5	protein transport; exocytosis
STXBP6	Q8R3T5	Syntaxin-binding protein 6	Stxbp6	Stxbp6	100762497	Stxbp6	protein transport
Surf4	Q64310	Surfeit locus protein 4	Surf4	Surf4 Surf-4	100772015	LOC100772015	protein transport; er-golgi transport
SVIP	Q3UZP4	Small VCP/p97-interacting protein	Svip	Svip	100765826	LOC100765826	erad; retrotranslocation
SYS1	Q78S06	Protein SYS1 homolog	Sys1	Sys1	100764663	LOC100764663	antrograde transport; protein transport; er-golgi transport
TANGO1	Q8BI84	Melanoma inhibitory activity protein 3 (Transport and Golgi organization protein 1)	Mia3	Mia3 Kiaa0268 Tango1	100755615	Mia3	?collagen transport
TAPASIN/TAPBP	Q9R233	Tapasin (TPN) (TPSN) (TAP-associated protein) (TAP-binding protein)	Tapbp	Tapbp Tapa	100775092	LOC100775092	chaperone/disulfide bond formation
TBP	P29037	TATA-box-binding protein (TATA sequence-binding protein) (TATA-binding factor) (TATA-box factor) (Transcription initiation factor TFIID TBP subunit)	TBP	Tbp Tfiid	100751579	LOC100751579	translational regulation; upr
TCP1	P11983	T-complex protein 1 subunit alpha (TCP-1-alpha) (CCT-alpha) (Tailless complex polypeptide 1A) (TCP-1-A) (Tailless complex polypeptide 1B) (TCP-1-B)	Tcp1	Tcp1 Cct1 Ccta	100689476	Tcp1	chaperone aggregates
TCP1S2	P80314	T-complex protein 1 subunit beta (TCP-1-beta) (CCT-beta)	Cct2	Cct2 Cctb	100759253	Cct2	chaperone aggregates
TCP1S3	P80318	T-complex protein 1 subunit gamma (TCP-1-gamma) (CCT-gamma) (Matricin) (mTRiC-P5)	Cct3	Cct3 Cctg	100755267	Cct3	chaperone aggregates
TCP1S4	P80315	T-complex protein 1 subunit delta (TCP-1-delta) (A45) (CCT-delta)	Cct4	Cct4 Cctd	100767849	Cct4	chaperone aggregates
TCP1S5	P80316	T-complex protein 1 subunit epsilon (TCP-1-epsilon) (CCT-epsilon)	Cct5	Cct5 Ccte Kiaa0098	100757108	Cct5	chaperone aggregates
TCP1S6A	P80317	T-complex protein 1 subunit zeta (TCP-1-zeta) (CCT-zeta-1)	Cct6a	Cct6a Cct6 Cctz Cctz1	100754913	Cct6a	chaperone aggregates
TCP1S6B	Q61390	T-complex protein 1 subunit zeta-2 (TCP-1-zeta-2) (CCT-zeta-2) (Cctz-2)	Cct6b	Cct6b	100764422	Cct6b	chaperone aggregates
TCP1S7	P80313	T-complex protein 1 subunit eta (TCP-1-eta) (CCT-eta) [Cleaved into: T-complex protein 1 subunit eta, N-terminally processed]	Cct7	Cct7 Ccth	100770561	Cct7	chaperone aggregates
TCP1S8	P42932	T-complex protein 1 subunit theta (TCP-1-theta) (CCT-theta)	Cct8	Cct8 Cctq	100761027	Cct8	chaperone aggregates
TDAG51	Q62392	Pleckstrin homology-like domain family A member 1 (Proline- and glutamine-rich protein) (PQ-rich protein) (PQR protein) (T-cell death-associated gene 51 protein)	Phlda1	Phlda1 Tdag51			apotosis
TEB4	Q80TE3	E3 ubiquitin-protein ligase MARCH4 (EC 6.3.2.-) (Membrane-associated RING finger protein 4) (Membrane-associated RING-CH protein IV) (MARCH-IV)	March4	March4 Kiaa1399	100754006	March4	ubl conjugation pathway; erad; protein ubiquitination
TIRAP	Q99JY1	Toll/interleukin-1 receptor domain-containing adapter protein (TIR domain-containing adapter protein) (Adaptor protein Wyatt) (MyD88 adapter-like protein)	Tirap	Tirap Mal	100757985	LOC100757985	upr; immunity
TISP40/CREB3L4	Q9D2A5	Cyclic AMP-responsive element-binding protein 3-like protein 4 (cAMP-responsive element-binding protein 3-like protein 4) (Attaching to CRE-like 1) (ATCE1) (Acre1) (Transcript induced in spermiogenesis protein 40) (Tisp40) (mJAL) [Cleaved into: Processed cyclic AMP-responsive element-binding protein 3-like protein 4]	Creb3l4	Creb3l4 Atce1 Jal Tisp40	100766300	LOC100766300	transcription; upr
TMED1	Q3V009	Transmembrane emp24 domain-containing protein 1 (Interleukin-1 receptor-like 1 ligand) (Putative T1/ST2 receptor-binding protein) (p24 family protein gamma-1) (p24gamma1)	Tmed1	Tmed1 Il1rl1l	100757205	LOC100757205	protein transport; vesicle transport
TMED10	Q9D1D4	Transmembrane emp24 domain-containing protein 10 (21 kDa transmembrane-trafficking protein) (Transmembrane protein Tmp21) (p24 family protein delta-1) (p24delta1)	Tmed10	Tmed10 Tmp21	100759613	LOC100759613	protein transport; vesicle transport
TMED11	Q9D2R4	Transmembrane emp24 domain-containing protein 11 (Glycoprotein 25L) (GP25L) (p24 family protein alpha-1) (p24alpha1)	Tmed11	Tmed11			protein transport; vesicle transport
TMED2	Q9R0Q3	Transmembrane emp24 domain-containing protein 2 (COPI-coated vesicle membrane protein p24) (Membrane protein p24A) (Sid 394) (p24 family protein beta-1) (p24beta1)	Tmed2	Tmed2 Rnp24 Sid394	100689307	Tmed2	protein transport; vesicle transport
TMED3	Q78IS1	Transmembrane emp24 domain-containing protein 3 (p24 family protein gamma-4) (p24gamma4)	Tmed3	Tmed3	100757753	LOC100757753	protein transport; vesicle transport
TMED4	Q8R1V4	Transmembrane emp24 domain-containing protein 4 (Endoplasmic reticulum stress-response protein 25) (ERS25) (p24 family protein alpha-3) (p24alpha3) (p26)	Tmed4	Tmed4 Ers25	100764565	LOC100764565	protein transport; vesicle transport
TMED5	Q9CXE7	Transmembrane emp24 domain-containing protein 5 (p24 family protein gamma-2) (p24gamma2)	Tmed5	Tmed5	100764949	LOC100764949	protein transport; vesicle transport
TMED6	Q9CQG0	Transmembrane emp24 domain-containing protein 6 (p24 family protein gamma-5) (p24gamma5)	Tmed6	Tmed6	100760131	LOC100760131	protein transport; vesicle transport
TMED8	Q3UHI4	Protein TMED8	Tmed8	Tmed8	100773815	LOC100773815	protein transport; vesicle transport
TMED9	Q99KF1	Transmembrane emp24 domain-containing protein 9 (Glycoprotein 25L2) (p24 family protein alpha-2) (p24alpha2)	Tmed9	Tmed9 Gp25l2	100769941	LOC100769941	protein transport; vesicle transport
TMX	Q8VBT0	Thioredoxin-related transmembrane protein 1 (Thioredoxin domain-containing protein 1)	Tmx1	Tmx1 Txndc Txndc1	100760960	LOC100760960	disulfide bond formation; protein folding; redox; electron transport
TMX2	Q9D710	Thioredoxin-related transmembrane protein 2 (Thioredoxin domain-containing protein 14)	Tmx2	Tmx2 Txndc14	100755000	LOC100755000	disulfide bond formation; protein folding; redox; electron transport
TMX3	Q8BXZ1	Protein disulfide-isomerase TMX3 (EC 5.3.4.1) (Thioredoxin domain-containing protein 10) (Thioredoxin-related transmembrane protein 3)	Tmx3	Tmx3 Kiaa1830 Txndc10	100771411	LOC100771411	disulfide bond formation; protein folding; redox; electron transport
TMX4	Q8C0L0	Thioredoxin-related transmembrane protein 4 (Thioredoxin domain-containing protein 13)	Tmx4	Tmx4 D2Bwg1356e Kiaa1162 Txndc13	100752266	LOC100752266	disulfide bond formation; protein folding; redox; electron transport
TNFALPHA	P06804	Tumor necrosis factor (Cachectin) (TNF-alpha) (Tumor necrosis factor ligand superfamily member 2) (TNF-a) [Cleaved into: Tumor necrosis factor, membrane form (N-terminal fragment) (NTF); Intracellular domain 1 (ICD1); Intracellular domain 2 (ICD2); C-domain 1; C-domain 2; Tumor necrosis factor, soluble form]	Tnf	Tnf Tnfa Tnfsf2	100764780	LOC100764780	immunity; apoptosis
TNFRSF1A	P25118	Tumor necrosis factor receptor superfamily member 1A (Tumor necrosis factor receptor 1) (TNF-R1) (Tumor necrosis factor receptor type I) (TNF-RI) (TNFR-I) (p55) (p60) (CD antigen CD120a)	Tnfrsf1a	Tnfrsf1a Tnfr-1 Tnfr1	100765017	LOC100765017	immunity; apoptosis
TNFRSF1B	P25119	Tumor necrosis factor receptor superfamily member 1B (Tumor necrosis factor receptor 2) (TNF-R2) (Tumor necrosis factor receptor type II) (TNF-RII) (TNFR-II) (p75) (p80 TNF-alpha receptor) (CD antigen CD120b)	Tnfrsf1b	Tnfrsf1b Tnfr-2 Tnfr2	100774542	LOC100774542	immunity; apoptosis
TORC1	Q68ED7	CREB-regulated transcription coactivator 1 (Mucoepidermoid carcinoma translocated protein 1 homolog) (Transducer of regulated cAMP response element-binding protein 1) (TORC-1) (Transducer of CREB protein 1)	Crtc1	Crtc1 Kiaa0616 Mect1 Torc1	100766676	Crtc1	translation; coactivator; er-stress
TORC2/CRTC2	Q3U182	CREB-regulated transcription coactivator 2 (Transducer of regulated cAMP response element-binding protein 2) (TORC-2) (Transducer of CREB protein 2)	Crtc2	Crtc2 Torc2	100751848	LOC100751848	translation; coactivator; er-stress
TORC3	Q91X84	CREB-regulated transcription coactivator 3 (Transducer of regulated cAMP response element-binding protein 3) (TORC-3) (Transducer of CREB protein 3)	Crtc3	Crtc3 Torc3	100751622	LOC100751622	translation; coactivator; er-stress
TPST1	O70281	Protein-tyrosine sulfotransferase 1 (EC 2.8.2.20) (Tyrosylprotein sulfotransferase 1) (TPST-1)	Tpst1	Tpst1	100757649	LOC100757649	o-sulfation; protein folding golgi
TPST2	O88856	Protein-tyrosine sulfotransferase 2 (EC 2.8.2.20) (Tyrosylprotein sulfotransferase 2) (TPST-2)	Tpst2	Tpst2 D5ucla3	100771893	LOC100771893	o-sulfation; protein folding golgi
TRAF2	P39429	TNF receptor-associated factor 2 (EC 6.3.2.-) (E3 ubiquitin-protein ligase TRAF2)	Traf2	Traf2	100762099	Traf2	ubl conjugation pathway; erad; apoptosis; upr
TRAF6	P70196	TNF receptor-associated factor 6 (EC 6.3.2.-) (E3 ubiquitin-protein ligase TRAF6)	Traf6	Traf6	100753700	LOC100753700	ubl conjugation pathway; erad; apoptosis; upr
TRAM1	Q91V04	Translocating chain-associated membrane protein 1	Tram1	Tram1	100773434	LOC100773434	erad; protein folding; translocation; retrotranslocation
TRAM1L1	Q8QZR0	Translocating chain-associated membrane protein 1-like 1	Tram1l1	Tram1l1	100771528	LOC100771528	erad; translocation; retrotranslocation
TRAM2	Q924Z5	Translocating chain-associated membrane protein 2	Tram2	Tram2	100773824	Tram2	erad; protein folding; translocation; retrotranslocation
TRAPA	Q9CY50	Translocon-associated protein subunit alpha (TRAP-alpha) (Signal sequence receptor subunit alpha) (SSR-alpha)	Ssr1	Ssr1	100767661	LOC100767661	translocation; protein folding; protein transport
TRAPB	Q9CPW5	Translocon-associated protein subunit beta (TRAP-beta) (Signal sequence receptor subunit beta) (SSR-beta)	Ssr2	Ssr2	100758563	LOC100758563	translocation; protein folding; protein transport
TRAPD	Q62186	Translocon-associated protein subunit delta (TRAP-delta) (Signal sequence receptor subunit delta) (SSR-delta)	Ssr4	Ssr4	100751465	LOC100751465	translocation; protein folding; protein transport
TRAPG	Q9DCF9	Translocon-associated protein subunit gamma (TRAP-gamma) (Signal sequence receptor subunit gamma) (SSR-gamma)	Ssr3	Ssr3	100759016	LOC100759016	translocation; protein folding; protein transport
TRAPPC1	Q5NCF2	Trafficking protein particle complex subunit 1	Trappc1	Trappc1	100762000	LOC100762000	protein transport; er-golgi transport
TRAPPC10	Q3TLI0	Trafficking protein particle complex subunit 10 (Trafficking protein particle complex subunit TMEM1) (Transport protein particle subunit TMEM1) (TRAPP subunit TMEM1)	Trappc10	Trappc10 Tmem1	100768912	Trappc10	protein transport; er-golgi transport
TRAPPC11	B2RXC1	Trafficking protein particle complex subunit 11	Trappc11	Trappc11	100752972	LOC100752972	protein transport; er-golgi transport
TRAPPC12	Q8K2L8	Trafficking protein particle complex subunit 12 (Tetratricopeptide repeat protein 15) (TPR repeat protein 15)	Trappc12	Trappc12 Ttc15	100764787	Ttc15	protein transport; er-golgi transport
TRAPPC13	Q3TIR1	Trafficking protein particle complex subunit 13	Trappc13	Trappc13	100761869	LOC100761869	protein transport; er-golgi transport
TRAPPC2L	Q9CQP2	Trafficking protein particle complex subunit 2 (Sedlin)	Trappc2	Trappc2 Sedl	100768363	LOC100768363	protein transport; er-golgi transport
TRAPPC3	O55013	Trafficking protein particle complex subunit 3 (BET3 homolog)	Trappc3	Trappc3 Bet3	100758455	LOC100758455	protein transport; er-golgi transport
TRAPPC3L	Q4KL14	Trafficking protein particle complex subunit 3-like protein (TRAPPC3-like protein) (BET3-like protein)	Trappc3l	Trappc3l Bet3l	100771719	LOC100771719	protein transport; er-golgi transport
TRAPPC4	Q9ES56	Trafficking protein particle complex subunit 4 (Synbindin) (TRS23 homolog)	Trappc4	Trappc4 Sbdn	100758891	LOC100758891	protein transport; er-golgi transport
TRAPPC5	Q9CQA1	Trafficking protein particle complex subunit 5	Trappc5	Trappc5	100769309	LOC100769309	protein transport; er-golgi transport
TRAPPC6A	Q78XR0	Trafficking protein particle complex subunit 6A (TRAPP complex subunit 6A)	Trappc6a	Trappc6a	100754024	LOC100754024	protein transport; er-golgi transport
TRAPPC6B	Q9D289	Trafficking protein particle complex subunit 6B	Trappc6b	Trappc6b	100757949	LOC100757949	protein transport; er-golgi transport
TRAPPC9	Q3U0M1	Trafficking protein particle complex subunit 9 (NIK- and IKBKB-binding protein)	Trappc9	Trappc9 Kiaa1882 Nibp	100770948	Trappc9	protein transport; er-golgi transport
TRC35	Q9D1H7	Golgi to ER traffic protein 4 homolog	Get4	Get4	100769304	LOC100769304	sec61 independent translocation; transport
TRIB3	Q8K4K2	Tribbles homolog 3 (TRB-3) (Neuronal cell death-inducible putative kinase)	Trib3	Trib3 Nipk Trb3	100760725	LOC100760725	apoptosis
TRIM21	Q62191	E3 ubiquitin-protein ligase TRIM21 (EC 6.3.2.-) (52 kDa Ro protein) (52 kDa ribonucleoprotein autoantigen Ro/SS-A) (Ro(SS-A)) (Sjoegren syndrome type A antigen) (SS-A) (Tripartite motif-containing protein 21)	Trim21	Trim21 Ro52 Ssa1	100754581	Trim21	ubl conjugation pathway; erad; protein ubiquitination
TRPV4	Q9EPK8	Transient receptor potential cation channel subfamily V member 4 (TrpV4) (Osm-9-like TRP channel 4) (OTRPC4) (Transient receptor potential protein 12) (TRP12) (Vanilloid receptor-like channel 2) (Vanilloid receptor-like protein 2) (Vanilloid receptor-related osmotically-activated channel) (VR-OAC)	Trpv4	Trpv4 Trp12 Vrl2 Vroac	100751070	LOC100751070	calcium transport; homostasis
TUSC3	Q8BTV1	Tumor suppressor candidate 3 (Magnesium uptake/transporter TUSC3) (Protein N33)	Tusc3	Tusc3 N33	100775078	LOC100775078	portein folding; glycosylation
UBE1	Q02053	Ubiquitin-like modifier-activating enzyme 1 (EC 6.2.1.45) (Ubiquitin-activating enzyme E1) (Ubiquitin-activating enzyme E1 X) (Ubiquitin-like modifier-activating enzyme 1 X)	Uba1	Uba1 Sbx Ube1 Ube1ax Ube1x	100769040	LOC100769040	ubl conjugation pathway; erad; protein ubiquitination
UBE2D1	P61080	Ubiquitin-conjugating enzyme E2 D1 (EC 2.3.2.23) ((E3-independent) E2 ubiquitin-conjugating enzyme D1) (EC 2.3.2.24) (E2 ubiquitin-conjugating enzyme D1) (Ubiquitin carrier protein D1) (Ubiquitin-conjugating enzyme E2(17)KB 1) (Ubiquitin-conjugating enzyme E2-17 kDa 1) (Ubiquitin-protein ligase D1)	Ube2d1	Ube2d1	100773215	LOC100773215	ubl conjugation pathway; erad; ubiquitylation; protein ubiquitination
UBE2D2	P62838	Ubiquitin-conjugating enzyme E2 D2 (EC 2.3.2.23) ((E3-independent) E2 ubiquitin-conjugating enzyme D2) (EC 2.3.2.24) (E2 ubiquitin-conjugating enzyme D2) (Ubiquitin carrier protein D2) (Ubiquitin-conjugating enzyme E2(17)KB 2) (Ubiquitin-conjugating enzyme E2-17 kDa 2) (Ubiquitin-protein ligase D2)	Ube2d2	Ube2d2 Ubc4 Ubch4 Ubch5b Ube2d2a	100757523	LOC100757523	ubl conjugation pathway; erad; protein ubiquitination
UBE2D2B	Q6ZWY6	Ubiquitin-conjugating enzyme E2 D2B (EC 2.3.2.23) (E2 ubiquitin-conjugating enzyme D2B) (Ubiquitin carrier protein D2B) (Ubiquitin-protein ligase D2B)	Ube2d2b	Ube2d2b	100763486	LOC100763486	erad; ubl conjugation pathway
UBE2D3	P61079	Ubiquitin-conjugating enzyme E2 D3 (EC 2.3.2.23) ((E3-independent) E2 ubiquitin-conjugating enzyme D3) (EC 2.3.2.24) (E2 ubiquitin-conjugating enzyme D3) (Ubiquitin carrier protein D3) (Ubiquitin-conjugating enzyme E2(17)KB 3) (Ubiquitin-conjugating enzyme E2-17 kDa 3) (Ubiquitin-protein ligase D3)	Ube2d3	Ube2d3	100760666	LOC100760666	ubl conjugation pathway; erad; protein ubiquitination; apoptosis; dna damage
UBE2D4	D3YUH6	Protein Ube2d4	Ube2dnl2	Ube2d4 Gm5959	100768634	LOC100768634	erad; ubl conjugation pathway
UBE2E1	P52482	Ubiquitin-conjugating enzyme E2 E1 (EC 2.3.2.23) ((E3-independent) E2 ubiquitin-conjugating enzyme E1) (EC 2.3.2.24) (E2 ubiquitin-conjugating enzyme E1) (UbcM3) (Ubiquitin carrier protein E1) (Ubiquitin-protein ligase E1)	Ube2e1	Ube2e1 Ubce5 Ubcm3	100767156	LOC100767156	ubl conjugation pathway; erad; protein ubiquitination
UBE2E2	Q91W82	Ubiquitin-conjugating enzyme E2 E2 (EC 2.3.2.23) (E2 ubiquitin-conjugating enzyme E2) (Ubiquitin carrier protein E2) (Ubiquitin-protein ligase E2)	Ube2e2	Ube2e2	100766861	LOC100766861	ubl conjugation pathway; erad; protein ubiquitination
UBE2E3	P52483	Ubiquitin-conjugating enzyme E2 E3 (EC 2.3.2.23) (E2 ubiquitin-conjugating enzyme E3) (UbcM2) (Ubiquitin carrier protein E3) (Ubiquitin-conjugating enzyme E2-23 kDa) (Ubiquitin-protein ligase E3)	Ube2e3	Ube2e3 Ubce4 Ubcm2	100762619	LOC100762619	ubl conjugation pathway; erad; protein ubiquitination
UBE2G1	P62254	Ubiquitin-conjugating enzyme E2 G1 (EC 2.3.2.23) (E2 ubiquitin-conjugating enzyme G1) (E217K) (UBC7) (Ubiquitin carrier protein G1) (Ubiquitin-protein ligase G1) [Cleaved into: Ubiquitin-conjugating enzyme E2 G1, N-terminally processed]	Ube2g1	Ube2g1 Ube2g	100757519	Ube2g1	ubl conjugation pathway; erad; protein ubiquitination
UBE2G2	P60605	Ubiquitin-conjugating enzyme E2 G2 (EC 2.3.2.23) (E2 ubiquitin-conjugating enzyme G2) (Ubiquitin carrier protein G2) (Ubiquitin-protein ligase G2)	Ube2g2	Ube2g2	100765997	LOC100765997	ubl conjugation pathway; erad; protein ubiquitination
UBE2J1	Q9JJZ4	Ubiquitin-conjugating enzyme E2 J1 (EC 2.3.2.23) (E2 ubiquitin-conjugating enzyme J1) (Non-canonical ubiquitin-conjugating enzyme 1) (NCUBE-1)	Ube2j1	Ube2j1 Ncube1	100772025	LOC100772025	ubl conjugation pathway; erad; protein ubiquitination
UBE2J2	Q6P073	Ubiquitin-conjugating enzyme E2 J2 (EC 2.3.2.23) (Non-canonical ubiquitin-conjugating enzyme 2) (NCUBE-2)	Ube2j2	Ube2j2 Ncube2	100768172	LOC100768172	ubl conjugation pathway; erad; protein ubiquitination
UBE2K	P61087	Ubiquitin-conjugating enzyme E2 K (EC 2.3.2.23) (E2 ubiquitin-conjugating enzyme K) (Huntingtin-interacting protein 2) (HIP-2) (Ubiquitin carrier protein) (Ubiquitin-conjugating enzyme E2-25 kDa) (Ubiquitin-conjugating enzyme E2(25K)) (Ubiquitin-conjugating enzyme E2-25K) (Ubiquitin-protein ligase)	Ube2k	Ube2k Hip2	100764110	LOC100764110	ubl conjugation pathway; erad; protein ubiquitination
UBE2M	P61082	NEDD8-conjugating enzyme Ubc12 (EC 6.3.2.-) (NEDD8 carrier protein) (NEDD8 protein ligase) (Ubiquitin-conjugating enzyme E2 M)	Ube2m	Ube2m Ubc-rs2 Ubc12	100767306	Ube2m	erad
UBE2N	P61089	Ubiquitin-conjugating enzyme E2 N (EC 2.3.2.23) (Bendless-like ubiquitin-conjugating enzyme) (E2 ubiquitin-conjugating enzyme N) (Ubc13) (Ubiquitin carrier protein N) (Ubiquitin-protein ligase N)	Ube2n	Ube2n Blu	100752830	LOC100752830	ubl conjugation pathway; erad; protein ubiquitination
UBE2R1	Q8CFI2	Ubiquitin-conjugating enzyme E2 R1 (EC 2.3.2.23) ((E3-independent) E2 ubiquitin-conjugating enzyme R1) (EC 2.3.2.24) (E2 ubiquitin-conjugating enzyme R1) (Ubiquitin-conjugating enzyme E2-32 kDa complementing) (Ubiquitin-conjugating enzyme E2-CDC34) (Ubiquitin-protein ligase R1)	Cdc34	Cdc34 Ubch3 Ube2r1	100750683	Cdc34	erad; cell cycle; cell division
UBE4	Q9ES00	Ubiquitin conjugation factor E4 B (EC 6.3.2.-) (Ubiquitin fusion degradation protein 2)	Ube4b	Ube4b Ufd2 Ufd2a	100771525	LOC100771525	ubl conjugation pathway; erad; protein ubiquitination
UBL4A	P21126	Ubiquitin-like protein 4A (Ubiquitin-like protein GDX)	Ubl4a	Ubl4a Gdx Ubl4	100761792	LOC100761792	sec61 independent translocation; transport
UBQLN1	Q8R317	Ubiquilin-1 (Protein linking IAP with cytoskeleton 1) (PLIC-1)	Ubqln1	Ubqln1 Plic1	100763773	Ubqln4	ubl conjugation pathway; erad; protein ubiquitination
UBQLN2	Q9QZM0	Ubiquilin-2 (Chap1) (DSK2 homolog) (Protein linking IAP with cytoskeleton 2) (PLIC-2) (Ubiquitin-like product Chap1/Dsk2)	Ubqln2	Ubqln2 Plic2	100765357	LOC100765357	ubl conjugation pathway; erad; protein ubiquitination
UBQLN3	Q8C5U9	Ubiquilin-3	Ubqln3	Ubqln3	100763544	Ubqln3	ubl conjugation pathway; erad; protein ubiquitination
UBQLNL	Q14DL0	Ubiquilin-like protein	Ubqlnl	Ubqlnl	100765298	Ubqlnl	ubl conjugation pathway; erad; protein ubiquitination
UBR1	O70481	E3 ubiquitin-protein ligase UBR1 (EC 6.3.2.-) (N-recognin-1) (Ubiquitin-protein ligase E3-alpha-1) (Ubiquitin-protein ligase E3-alpha-I)	Ubr1	Ubr1	100769170	Ubr1	ubl conjugation pathway; erad; protein ubiquitination
UBR2	Q6WKZ8	E3 ubiquitin-protein ligase UBR2 (EC 6.3.2.-) (N-recognin-2) (Ubiquitin-protein ligase E3-alpha-2) (Ubiquitin-protein ligase E3-alpha-II)	Ubr2	Ubr2 Kiaa0349	100767969	Ubr2	ubl conjugation pathway; erad; protein ubiquitination
UBR3	Q5U430	E3 ubiquitin-protein ligase UBR3 (EC 6.3.2.-) (N-recognin-3) (Ubiquitin-protein ligase E3-alpha-3) (Ubiquitin-protein ligase E3-alpha-III) (Zinc finger protein 650)	Ubr3	Ubr3 Kiaa2024 Zfp650 Znf650	100772607	LOC100772607	ubl conjugation pathway; erad; protein ubiquitination
UBR4	A2AN08	E3 ubiquitin-protein ligase UBR4 (EC 6.3.2.-) (N-recognin-4) (Zinc finger UBR1-type protein 1) (p600)	Ubr4	Ubr4 Kiaa0462 Zubr1	100764402	Ubr4	ubl conjugation pathway; erad; protein ubiquitination
UBR5	Q80TP3	E3 ubiquitin-protein ligase UBR5 (EC 6.3.2.-) (E3 ubiquitin-protein ligase, HECT domain-containing 1) (Hyperplastic discs protein homolog)	Ubr5	Ubr5 Edd Edd1 Kiaa0896	100768719	LOC100768719	ubl conjugation pathway; erad; protein ubiquitination; dna repair; dna damage
UBR7	Q8BU04	Putative E3 ubiquitin-protein ligase UBR7 (EC 6.3.2.-) (N-recognin-7)	Ubr7	Ubr7	100767869	LOC100767869	ubl conjugation pathway; erad
UBX2/UBXN4	Q8VCH8	UBX domain-containing protein 4 (Erasin) (UBX domain-containing protein 2)	Ubxn4	Ubxn4 Ubxd2 Ubxdc1	100766565	Ubxn4	erad; upr
UBXD8	Q3TDN2	FAS-associated factor 2 (UBX domain-containing protein 8)	Faf2	Faf2 Kiaa0887 Ubxd8	100767643	Faf2	upr; erad; erad-l/ubiquitylation
UBXN1					100756326	LOC100756326	erad
UBXN6	Q99PL6	UBX domain-containing protein 6 (UBX domain-containing protein 1)	Ubxn6	Ubxn6 Ubxd1 Ubxdc2	100756826	Ubxn6	ubl conjugation pathway; erad; protein ubiquitination
UBXN7	Q6P5G6	UBX domain-containing protein 7	Ubxn7	Ubxn7 Kiaa0794 Ubxd7	100761607	LOC100761607	erad;
UFD1	P70362	Ubiquitin fusion degradation protein 1 homolog (UB fusion protein 1)	Ufd1l	Ufd1l	100773227	LOC100773227	ubl conjugation pathway; erad; protein ubiquitination
UGGT1	Q6P5E4	UDP-glucose:glycoprotein glucosyltransferase 1 (UGT1) (EC 2.4.1.-) (UDP--Glc:glycoprotein glucosyltransferase) (UDP-glucose ceramide glucosyltransferase-like 1)	Uggt1	Uggt1 Gt Ugcgl1 Uggt Ugt1 Ugtr	100773968	LOC100773968	protein folding; glycosylation
UGGT2	Q2NLC7	Ugcgl2 protein (Fragment)	Uggt2	Uggt2 Ugcgl2	100762273	LOC100762273	protein folding; glycosylation
ULK1	O70405	Serine/threonine-protein kinase ULK1 (EC 2.7.11.1) (Serine/threonine-protein kinase Unc51.1) (Unc-51-like kinase 1)	Ulk1	Ulk1	100772932	Ulk1	autophagy;
USE1	Q9CQ56	Vesicle transport protein USE1 (Protein D12) (USE1-like protein)	Use1	Use1 Use1l	100756228	LOC100756228	protein transport; er-golgi transport; retrograde transport; qc-snare
USO1	Q9Z1Z0	General vesicular transport factor p115 (Protein USO1 homolog) (Transcytosis-associated protein) (TAP) (Vesicle-docking protein)	Uso1	Uso1 Vdp	100754738	Uso1	protein transport; er-golgi transport
USP14	Q9JMA1	Ubiquitin carboxyl-terminal hydrolase 14 (EC 3.4.19.12) (Deubiquitinating enzyme 14) (Ubiquitin thioesterase 14) (Ubiquitin-specific-processing protease 14)	Usp14	Usp14	100770363	Usp14	ubl conjugation pathway; erad
USP19	Q3UJD6	Ubiquitin carboxyl-terminal hydrolase 19 (EC 3.4.19.12) (Deubiquitinating enzyme 19) (Ubiquitin thioesterase 19) (Ubiquitin-specific-processing protease 19)	Usp19	Usp19 Kiaa0891	100762852	Usp19	ubl conjugation pathway; erad; deubiquitylation
VAMPB/VAPB	Q9QY76	Vesicle-associated membrane protein-associated protein B (VAMP-B) (VAMP-associated protein B) (VAP-B) (VAMP-associated protein 33b)	Vapb	Vapb	100768207	LOC100768207	upr; calcium homeostasis; protein transport; vesicle transport
VAMP1	Q62442	Vesicle-associated membrane protein 1 (VAMP-1) (Synaptobrevin-1)	Vamp1	Vamp1 Syb1	100752483	LOC100752483	protein transport; vesicle transport; snare
VAMP2	P63044	Vesicle-associated membrane protein 2 (VAMP-2) (Synaptobrevin-2)	Vamp2	Vamp2 Syb2	100753583	LOC100753583	protein transport; r-snare; secretory granule; endocrine; vesicle transport; endosome
VAMP3	P63024	Vesicle-associated membrane protein 3 (VAMP-3) (Cellubrevin) (CEB) (Synaptobrevin-3)	Vamp3	Vamp3 Syb3	100763068	LOC100763068	protein transport; vesicle transport; snare; endo-tgn golgi
VAMP4	O70480	Vesicle-associated membrane protein 4 (VAMP-4)	Vamp4	Vamp4	100771557	LOC100771557	protein transport; endosome; sorting; vesicle transport; r-snare
VAMP5	Q9Z2P8	Vesicle-associated membrane protein 5 (VAMP-5) (Myobrevin)	Vamp5	Vamp5	100752031	LOC100752031	protein transport
VAMP7	P70280	Vesicle-associated membrane protein 7 (VAMP-7) (Synaptobrevin-like protein 1)	Vamp7	Vamp7 Sybl1	100754032	LOC100754032	protein transport; endosome; lysosome; vesicle transport; r-snare
VAMP8	O70404	Vesicle-associated membrane protein 8 (VAMP-8) (Endobrevin) (Edb)	Vamp8	Vamp8	100774199	LOC100774199	protein transport; r-snare; secretory ganule; exocrinal; vesicle transport
VAMPA	Q9WV55	Vesicle-associated membrane protein-associated protein A (VAMP-A) (VAMP-associated protein A) (VAP-A) (33 kDa VAMP-associated protein) (VAP-33)	Vapa	Vapa Vap33	100758387	LOC100758387	protein transport; vesicle transport
VARP	Q3UMR0	Ankyrin repeat domain-containing protein 27 (VPS9 domain-containing protein) (VPS9-ankyrin-repeat protein)	Ankrd27	Ankrd27 Varp	100758465	Ankrd27
VCIP135	Q8CDG3	Deubiquitinating protein VCIP135 (EC 3.4.19.12) (Valosin-containing protein p97/p47 complex-interacting protein 1) (Valosin-containing protein p97/p47 complex-interacting protein p135)	Vcpip1	Vcpip1 Vcip135	100763244	LOC100763244	ubl conjugation pathway; erad
VCP	Q01853	Transitional endoplasmic reticulum ATPase (TER ATPase) (EC 3.6.4.6) (15S Mg(2+)-ATPase p97 subunit) (Valosin-containing protein) (VCP)	Vcp	Vcp	103161970	Vcp	ubl conjugation pathway; erad; dna repair; dna damage; retrotranslocation; protein ubiquitination
VIMP	Q9BCZ4	Selenoprotein S (SelS) (Minor histocompatibility antigen H47) (VCP-interacting membrane protein)	Vimp	Vimp H47 Sels	100768801	LOC100768801	erad
VIP36	Q9DBH5	Vesicular integral-membrane protein VIP36 (Lectin mannose-binding 2) (Vesicular integral-membrane protein 36) (VIP36)	Lman2	Lman2	100772915	LOC100772915	protein transport; ergic; er-golgi transport
VIPAS39	Q8BGQ1	Spermatogenesis-defective protein 39 homolog (hSPE-39) (VPS33B-interacting protein in apical-basolateral polarity regulator) (VPS33B-interacting protein in polarity and apical restriction)	Vipas39	Vipas39 Spe39 Vipar	100760970	Vipar	vesicle transport; protein transport
VIPL	P59481	VIP36-like protein (Lectin mannose-binding 2-like) (LMAN2-like protein)	Lman2l	Lman2l Vipl	100769742	Lman2l	protein transport; ergic; er-golgi transport
VKOR	Q9CRC0	Vitamin K epoxide reductase complex subunit 1 (EC 1.17.4.4) (Vitamin K1 2,3-epoxide reductase subunit 1)	Vkorc1	Vkorc1	100755703	LOC100755703
VKORC1L1	Q6TEK5	Vitamin K epoxide reductase complex subunit 1-like protein 1 (VKORC1-like protein 1) (EC 1.17.4.4)	Vkorc1l1	Vkorc1l1	100757934	LOC100757934
VPS11	Q91W86	Vacuolar protein sorting-associated protein 11 homolog	Vps11	Vps11	100758112	Vps11	protein transport; vesicle transport;lysosomal-late endosomes transport
VPS16	Q920Q4	Vacuolar protein sorting-associated protein 16 homolog (mVPS16)	Vps16	Vps16	100770326	Vps16	protein transport; vesicle transport;lysosomal-late endosomes transport
VPS18	Q8R307	Vacuolar protein sorting-associated protein 18 homolog	Vps18	Vps18	100761887	Vps18	protein transport; vesicle transport;lysosomal-late endosomes transport
VPS25	Q9CQ80	Vacuolar protein-sorting-associated protein 25 (ESCRT-II complex subunit VPS25)	Vps25	Vps25 D11Wsu68e	100760885	LOC100760885	protein transport; vesicle transport;lysosomal-late endosomes transport; vesicular trafficking process; sorting of endosomal cargo
VPS28	Q9D1C8	Vacuolar protein sorting-associated protein 28 homolog (Caspase-activated DNase inhibitor that interacts with ASK1) (CIIA) (ESCRT-I complex subunit VPS28)	Vps28	Vps28	100761380	LOC100761380	protein transport; vesicle transport;lysosomal-late endosomes transport; vesicular trafficking process; sorting of endosomal cargo
VPS33A	Q9D2N9	Vacuolar protein sorting-associated protein 33A	Vps33a	Vps33a Bf Buff	100769368	LOC100769368	protein transport; vesicle transport;lysosomal-late endosomes transport
VPS33B	P59016	Vacuolar protein sorting-associated protein 33B	Vps33b	Vps33b	100771457	Vps33b	protein transport; vesicle transport;lysosomal-late endosomes transport
VPS36	Q91XD6	Vacuolar protein-sorting-associated protein 36 (ESCRT-II complex subunit VPS36)	Vps36	Vps36	100772258	Vps36	protein transport; vesicle transport;lysosomal-late endosomes transport; vesicular trafficking process; sorting of endosomal cargo
VPS37A	Q8CHS8	Vacuolar protein sorting-associated protein 37A (Vps37A) (ESCRT-I complex subunit VPS37A)	Vps37a	Vps37a	100751708	Vps37a	protein transport; vesicle transport;lysosomal-late endosomes transport; vesicular trafficking process; sorting of endosomal cargo
VPS37B	Q8R0J7	Vacuolar protein sorting-associated protein 37B (Vps37B) (ESCRT-I complex subunit VPS37B)	Vps37b	Vps37b	100767219	LOC100767219	protein transport; vesicle transport;lysosomal-late endosomes transport; vesicular trafficking process; sorting of endosomal cargo
VPS37C	Q8R105	Vacuolar protein sorting-associated protein 37C (ESCRT-I complex subunit VPS37C)	Vps37c	Vps37c	100763936	LOC100763936	protein transport; vesicle transport;lysosomal-late endosomes transport; vesicular trafficking process; sorting of endosomal cargo
VPS37D	Q810I0	Vacuolar protein sorting-associated protein 37D (ESCRT-I complex subunit VPS37D) (Williams-Beuren syndrome region protein 24 homolog)	Vps37d	Vps37d Wbscr24	100755847	LOC100755847	protein transport; vesicle transport;lysosomal-late endosomes transport; vesicular trafficking process; sorting of endosomal cargo
VPS39	Q8R5L3	Vam6/Vps39-like protein	Vps39	Vps39 Pldn Vam6	100770322	Vps39	protein transport; vesicle transport;lysosomal-late endosomes transport; vesicular trafficking process;
VPS41	Q5KU39	Vacuolar protein sorting-associated protein 41 homolog (VAM2 homolog) (mVAM2)	Vps41	Vps41	100768202	Vps41	protein transport; vesicle transport: vesicular trafficking process
Vps52	Q8C754	Vacuolar protein sorting-associated protein 52 homolog	Vps52	Vps52	100753256	LOC100753256	protein transport; vesicle transport: retrograde transport early-late endosome to golgi
Vps53	Q8CCB4	Vacuolar protein sorting-associated protein 53 homolog	Vps53	Vps53	100760896	Vps53	protein transport; vesicle transport: retrograde transport early-late endosome to golgi
Vps54	Q5SPW0	Vacuolar protein sorting-associated protein 54 (Tumor antigen SLP-8p homolog)	Vps54	Vps54	100768421	Vps54	protein transport; vesicle transport: retrograde transport early-late endosome to golgi
VPS9D1	Q8C190	VPS9 domain-containing protein 1 (5-day ovary-specific transcript 1 protein)	Vps9d1	Vps9d1	100753080	LOC100753080	protein transport; vesicle transport: vesicular trafficking process
VSP51	Q3UVL4	Vacuolar protein sorting-associated protein 51 homolog (Protein fat-free homolog)	Vps51	Vps51 Ffr	100767235	LOC100767235	protein transport; vesicle transport: retrograde transport early-late endosome to golgi
VTI1A	O89116	Vesicle transport through interaction with t-SNAREs homolog 1A (Vesicle transport v-SNARE protein Vti1-like 2) (Vti1-rp2)	Vti1a	Vti1a Vti1 Vti1l2	100773548	LOC100773548	protein transport; endosome; sorting; vesicle transport; qb-snare
VTI1B	O88384	Vesicle transport through interaction with t-SNAREs homolog 1B (Vesicle transport v-SNARE protein Vti1-like 1) (Vti1-rp1)	Vti1b	Vti1b Vti1l1	100760166	LOC100760166	protein transport; endosome; lysosome; vesicle transport; qb-snare
WFS1	P56695	Wolframin	Wfs1	Wfs1	100770775	Wfs1	homostasis; apoptosis; upr
WRB	Q8K0D7	Tail-anchored protein insertion receptor WRB (Tryptophan-rich basic protein) (WRB)	Wrb	Wrb	100754848	LOC100754848	tranlocation;
XBP1	O35426	X-box-binding protein 1 (XBP-1) (Tax-responsive element-binding protein 5) (TREB-5) [Cleaved into: X-box-binding protein 1, cytoplasmic form; X-box-binding protein 1, luminal form]	Xbp1	Xbp1 Treb5	100689062	Xbp-1	upr; immunity
XIAP	Q60989	E3 ubiquitin-protein ligase XIAP (EC 6.3.2.-) (Baculoviral IAP repeat-containing protein 4) (IAP homolog A) (Inhibitor of apoptosis protein 3) (IAP-3) (mIAP-3) (mIAP3) (X-linked inhibitor of apoptosis protein) (X-linked IAP)	Xiap	Xiap Aipa Api3 Birc4 Miha	100689374	Xiap	ubl conjugation pathway; apoptosis;
XTP3B	Q8VEH8	Endoplasmic reticulum lectin 1 (ER lectin) (Erlectin)	Erlec1	Erlec1	100767274	LOC100767274	erad
YKT6	Q9CQW1	Synaptobrevin homolog YKT6 (EC 2.3.1.-)	Ykt6	Ykt6	100763402	LOC100763402	protein transport; r-snare; secretory granule; endocrine; endosome; vesicle transport
YOD1	Q8CB27	Ubiquitin thioesterase OTU1 (EC 3.4.19.12)	Yod1	Yod1	100773294	LOC100773294	ubl conjugation pathway; erad; upr; deubiquitylation
YY1	Q00899	Transcriptional repressor protein YY1 (Delta transcription factor) (NF-E1) (UCR-motif DNA-binding protein) (Yin and yang 1) (YY-1)	YY1	Yy1 Ucrbp	100767279	LOC100767279	upr; dna damage

## Sheet: Suppl. Table S2
Symbol	MM_UniproID	MM_GeneName	CHO_GeneID	CHO_GeneName	Functional_group
ARF1	P84078	Arf1	100757864	Arf1	Vesicle-transport
ARF2	Q8BSL7	Arf2	103163515	LOC103163515	Vesicle-transport
ARF3	P61205	Arf3	100766631	Arf3	Vesicle-transport
ARF4	P61750	Arf4	100769922	LOC100769922	Vesicle-transport
ARF5	P84084	Arf5	100759676	LOC100759676	Vesicle-transport
ARF6	P62331	Arf6	100774654	Arf6	Vesicle-transport
ARFGAP1	Q9EPJ9	Arfgap1	100759225	LOC100759225	Vesicle-transport
ARFGAP2	Q99K28	Arfgap2	100755528	LOC100755528	Vesicle-transport
ARFGAP3	Q9D8S3	Arfgap3	100767017	Arfgap3	Vesicle-transport
ARNO	O08967	Cyth3	100756495	Cyth3	ER-Golgitransport
ASNA1	O54984	Asna1	100761936	Asna1	Translocation
BAP29	Q61334	Bcap29	100754548	LOC100754548	ER-Golgitransport
BAP31-ISO	Q61335	Bcap31	100770274	LOC100770274	ER export
BET1	O35623	Bet1	100761331	LOC100761331	ER-Golgitransport
BET1L	O35153	Bet1l	100770224	LOC100770224	ER-Golgitransport
BICD1	Q8BR07	Bicd1	100762966	LOC100762966	Golgi-ERtransport
BICD2	Q921C5	Bicd2	100758573	Bicd2	Golgi-ERtransport
BIG1	G3X9K3	Arfgef1	100761967	LOC100761967	Vesicle-transport
BIG2	A2A5R2	Arfgef2			Vesicle-transport
BIP/GRP78	P20029	Hspa5	100689305	Hspa5	Folding
CDC42	P60766	Cdc42	100765433	LOC100765433	Vesicle-transport
CLGN	P52194	Clgn	100773546	Clgn	Folding
Climp63	Q8BMK4	Ckap4	100766532	LOC100766532	Folding
CLPB	Q60649	Clpb	100772391	LOC100772391	Vesicle-transport
CLTA	O08585	Clta	100758987	LOC100758987	Vesicle-transport
CLTB	Q6IRU5	Cltb	100767928	LOC100767928	Vesicle-transport
CLTC	Q68FD5	Cltc	100756644	LOC100756644	Vesicle-transport
CNIH	O35372	Cnih1	100755897	LOC100755897	Proteintransport
CNIH2	O35089	Cnih2	100768448	LOC100768448	Proteintransport
CNIH3	Q6ZWS4	Cnih3	100759925	LOC100759925	Proteintransport
CNIH4	Q9CX13	Cnih4	100760720	LOC100760720	Proteintransport
CNX	P35564	Canx	100689345	Canx	Folding
COG1	Q9Z160	Cog1	100752570	Cog1	Golgibody
COG2	Q921L5	Cog2	100767234	Cog2	Golgibody
COG3	Q8CI04	Cog3	100770618	Cog3	Golgibody
COG4	Q8R1U1	Cog4	100752814	Cog4	Golgibody
COG5	Q8C0L8	Cog5	100754837	Cog5	Golgibody
COG6	Q8R3I3	Cog6	100771724	LOC100771724	Golgibody
COG7	Q3UM29	Cog7	100754278	Cog7	Golgibody
COG8	Q9JJA2	Cog8	100759350	Cog8	Golgibody
COPA	Q8CIE6	Copa	100762124	Copa	Golgi-ERtransport
COPB1	Q9JIF7	Copb1	100774203	Copb1	Golgi-ERtransport
COPB2	O55029	Copb2	100758514	Copb2	Golgi-ERtransport
COPD	Q5XJY5	Arcn1	100758971	Arcn1	Golgi-ERtransport
COPE	O89079	Cope	100689412	Cope	Golgi-ERtransport
COPG1	Q9QZE5	Copg1	100763679	Copg	Golgi-ERtransport
COPG2	Q9QXK3	Copg2	100758528	Copg2	Golgi-ERtransport
COPZ1	P61924	Copz1	100769319	LOC100769319	Golgi-ERtransport
COPZ2	Q9JHH9	Copz2	100761728	LOC100761728	Golgi-ERtransport
CRT	P14211	Calr	100689096	Calr	Folding
CRT3	Q9D9Q6	Calr3	100759217	Calr3	Folding
CYCLOPHILIN A	P17742	Ppia	100773511	LOC100773511	Folding
CYCLOPHILIN C	P30412	Ppic	100774301	LOC100774301	Folding
CYCLOPHILIN E	Q9QZH3	Ppie	100773432	LOC100773432	Folding
CYCLOPHILIN F	Q99KR7	Ppif	100752432	LOC100752432	Folding
CYCLOPHILIN G	A2AR02	Ppig	100763632	LOC100763632	Folding
CYCLOPHILIN-40	Q9CR16	Ppid	100752921	LOC100752921	Folding
CYPB/PPIB	P24369	Ppib	100774375	LOC100774375	Folding
CYTH1	Q9QX11	Cyth1	100768404	LOC100768404	Vesicle-transport
DAD1	P61804	Dad1	100767387	LOC100767387	Folding
DNAJB9/ERDJ4	Q9QYI6	Dnajb9	100763648	LOC100763648	Folding
DNAJC10/ERDJ5	Q9DC23	Dnajc10	100689230	Dnajc10	Folding
DNAJC14	Q921R4	Dnajc14	100771122	Dnajc14	Proteintransport
DNAJC3/ERDJ6	Q91YW3	Dnajc3	100766172	Dnajc3	Folding
ER-MANI	A2AJ15	Man1b1	100756512	LOC100756512	Folding
ERD21	Q99JH8	Kdelr1	100750912	LOC100750912	ER-Golgitransport
ERD22	Q9CQM2	Kdelr2	100765889	LOC100765889	ER-Golgitransport
ERD23	Q8R1L4	Kdelr3	100750636	LOC100750636	ER-Golgitransport
ERDJ1/DNAJC1	Q61712	Dnajc1	100751540	Dnajc1	Folding
ERDJ2/DNAJC11	Q5U458	Dnajc11	100760814	Dnajc11	Folding
ERDJ3	Q99KV1	ERdj3	100765455	LOC100765455	Folding
ERGIC53	Q9D0F3	Lman1	100754529	LOC100754529	ER export
ERGL	Q8VCD3	Lman1l	100755627	LOC100755627	ER export
ERO1LB	Q8R2E9	Ero1lb	100764579	Ero1lb	Folding
ERO1LΑ	Q8R180	Ero1l	100763138	Ero1l	Folding
ERP19/TXNDC12	Q9CQU0	Txndc12	100753389	LOC100753389	Folding
ERP27	Q9D8U3	Erp27	100754205	LOC100754205	Folding
ERP44	Q9D1Q6	Erp44	100750874	Erp44	Folding
ERP46	Q91W90	Txndc5	100766506	Txndc5	Folding
ERP57/PDIA3	P27773	Pdia3	100689343	Pdia3	Folding
ERP72/PDIA4	P08003	Pdia4	100753458	Pdia4	Folding
EXOC1	Q8R3S6	Exoc1	100770306	LOC100770306	Exocytosis
EXOC2	Q9D4H1	Exoc2	100755817	Exoc2	Exocytosis
EXOC3	Q6KAR6	Exoc3	100756215	Exoc3	Exocytosis
EXOC3L1	Q8BI71	Exoc3l1	100760026	Exoc3l	Exocytosis
EXOC3L4	Q6DIA2	Exoc3l4	100756620	LOC100756620	Exocytosis
EXOC4	O35382	Exoc4	100750685	Exoc4	Exocytosis
EXOC5	Q3TPX4	Exoc5	100769231	Exoc5	Exocytosis
EXOC6	Q8R313	Exoc6	100751436	LOC100751436	Exocytosis
EXOC6B	A6H5Z3	Exoc6b	100757038	Exoc6b	Exocytosis
EXOC7	O35250	Exoc7	100754030	Exoc7	Exocytosis
EXOC8	Q6PGF7	Exoc8	100764733	LOC100764733	Exocytosis
FKBP11	Q9D1M7	Fkbp11	100766921	LOC100766921	Folding
FKBP14	P59024	Fkbp14	100758490	LOC100758490	Folding
FKBP15	Q6P9Q6	Fkbp15	100756439	Fkbp15	Folding
FKBP1A	P26883	Fkbp1a	100763474	LOC100763474	Folding
FKBP1B	Q9Z2I2	Fkbp1b	100763278	LOC100763278	Folding
FKBP2/FKBP13	P45878	Fkbp2	100757160	LOC100757160	Folding
FKBP23/FKBP7	O54998	Fkbp7	100766686	LOC100766686	Folding
FKBP3	Q62446	Fkbp3	100757543	LOC100757543	Folding
FKBP4	P30416	Fkbp4	100762395	LOC100762395	Folding
FKBP5	Q64378	Fkbp5	100760904	Fkbp5	Folding
FKBP6	Q91XW8	Fkbp6	100761445	LOC100761445	Folding
FKBP65/FKBP10	Q61576	Fkbp10	100771014	Fkbp10	Folding
FKBP8	O35465	Fkbp8	100758154	Fkbp8	Folding
FKBP9	Q9Z247	Fkbp9	100768635	LOC100768635	Folding
FMO1	P50285	Fmo1	100750993	Fmo1	Folding
FURIN	P23188	Furin	100682534	Furin	Folding
GGCX	Q9QYC7	Ggcx	100774482	Ggcx	Folding
GLC1	Q80UM7	Mogs	100689098	LOC100689098	Folding
GLC2B	O08795	Prkcsh	100753910	LOC100753910	Folding
GOSR1	O88630	Gosr1	100689312	Gosr1	ER-Golgitransport
GOSR2	O35166	Gosr2	100766577	LOC100766577	ER-Golgitransport
GRP94	P08113	Hsp90b1	100773331	Hsp90b1	Folding
HSP72/HSPA2	P17156	Hspa2	100764750	LOC100764750	Folding
HSPA4	Q61316	Hspa4	100764628	LOC100764628	Folding
HSPB8	Q9JK92	Hspb8	100754642	LOC100754642	Folding
JEM1/BLZF1	Q8R2X8	Blzf1	100761007	Blzf1	Folding
KRTCAP2	Q5RL79	Krtcap2	100757504	LOC100757504	Folding
MCFD2	Q8K5B2	Mcfd2	100764995	LOC100764995	ER-Golgitransport
MKKS/BBS6	Q9JI70	Mkks	100769625	Mkks	Folding
MLEC	Q6ZQI3	Mlec	100755466	LOC100755466	Folding
MPR	P24668	M6pr	100759169	LOC100759169	Vesicle-transport
NSF	P46460	Nsf	100770898	LOC100770898	Vesicle-transport
ORP150/GRP170/HYOU1	Q9JKR6	Hyou1	100689308	Hyou1	Folding
OSP94/HSPA4L	P48722	Hspa4l	100774014	Hspa4l	Folding
OST4	Q99LX8	Ost4	100762772	LOC100762772	Folding
OST48	O54734	Ddost	100755259	Ddost	Folding
OSTC	Q78XF5	Ostc	100753091	LOC100753091	Folding
OXA1L	Q8BGA9	Oxa1l	100764174	Oxa1l	Translocation
P180	Q99PL5	Rrbp1	100768883	Rrbp1	Translocation
PACE1	Q9DBQ7	Scyl3	100762452	Scyl3	Vesicle-transport
PAPS1	Q60967	Papss1	100762413	LOC100762413	Folding
PAPS2	O88428	Papss2	100764888	LOC100764888	Folding
PDI/ERP29	P57759	Erp29	100762501	LOC100762501	Folding
PDI/ERP59	P09103	P4hb	100689433	P4hb	Folding
PDI/PDIA5	Q921X9	Pdia5	100766255	Pdia5	Folding
PDIA2	D3Z6P0	Pdia2	100773412	Pdia2	Folding
PDIA6	Q922R8	Pdia6	100766687	LOC100766687	Folding
PDILT	Q9DAN1	Pdilt	100765109	LOC100765109	Folding
PLOD1	Q9R0E2	Plod1	100763844	LOC100763844	Folding
PLOD2	Q9R0B9	Plod2	100762939	Plod2	Folding
PLOD3	Q9R0E1	Plod3	100768993	Plod3	Folding
PPI2	Q9D787	Ppil2	100760101	Ppil2	Folding
PPIH	Q9D868	Ppih	100768669	Ppih	Folding
PPIL1	Q9D0W5	Ppil1	100753635	Ppil1	Folding
PPIL3	Q9D6L8	Ppil3	100758293	LOC100758293	Folding
PPIL4	Q9CXG3	Ppil4	100759307	Ppil4	Folding
PPIL6	Q9D6D8	Ppil6	100752280	LOC100752280	Folding
PRDX4	O08807	Prdx4	100763245	LOC100763245	Folding
QSOX1/QSOX1	Q8BND5	Qsox1	100754501	Qsox1	Folding
QSOX2/QSOX2	Q3TMX7	Qsox2	100760425	Qsox2	Folding
RAB1	P62821	Rab1a	100752891	LOC100752891	Vesicle-transport
RAB11A	P62492	Rab11a	100767114	LOC100767114	Vesicle-transport
RAB2A	P53994	Rab2a	100757745	LOC100757745	ER-Golgitransport
RAB2B	P59279	Rab2b	100774897	Rab2b	ER-Golgitransport
RAB6A	P35279	Rab6a	100761500	LOC100761500	Golgi-ERtransport
RAB6B	P61294	Rab6b	100766955	Rab6b	Golgi-ERtransport
RER1	Q9CQU3	Rer1	100757730	LOC100757730	Golgi-ERtransport
RPN1	Q91YQ5	Rpn1	100762811	Rpn1	Folding
RPN2	Q9DBG6	Rpn2	103158732	Rpn2	Folding
SAR1	P36536	Sar1a	100763187	LOC100763187	ER-Golgitransport
SAR1B	Q9CQC9	Sar1b	100758826	LOC100758826	ER-Golgitransport
SDF2L1	Q9ESP1	Sdf2l1	100775047	LOC100775047	Folding
SEC11A	Q9R0P6	Sec11a	100752256	LOC100752256	Translocation
SEC11C	Q9D8V7	Sec11c	100769695	LOC100769695	Translocation
SEC12	Q9WUQ2	Preb	100764138	LOC100764138	ER-Golgitransport
SEC13	Q9D1M0	Sec13	100759386	LOC100759386	ER-Golgitransport
SEC16	Q91XT4	Sec16b	100752724	Sec16b	ER-Golgitransport
SEC20	Q6QD59	Bnip1	100770337	LOC100770337	Golgi-ERtransport
SEC22A	Q8BH47	Sec22a	100758697	LOC100758697	Golgi-ERtransport
SEC22B	O08547	Sec22b	100689313	Sec22b	Golgi-ERtransport
SEC22C	Q8BXT9	Sec22c	100772147	LOC100772147	Golgi-ERtransport
SEC23A	Q01405	Sec23a	100755854	Sec23a	ER-Golgitransport
SEC23B	Q9D662	Sec23b	100765486	Sec23b	ER-Golgitransport
SEC23IP	Q6NZC7	Sec23ip	100753157	Sec23ip	ER-Golgitransport
SEC24	Q3U2P1	Sec24a	100766669	Sec24a	ER-Golgitransport
SEC31A	Q3UPL0	Sec31a	100762780	Sec31a	ER-Golgitransport
SEC31B	Q3TZ89	Sec31b	100774608	Sec31b	ER-Golgitransport
SEC61A1	P61620	Sec61a1	100767375	LOC100767375	Translocation
SEC61A2	Q9JLR1	Sec61a2	100771837	Sec61a2	Translocation
SEC61B	Q9CQS8	Sec61b	100768703	LOC100768703	Translocation
SEC61G	P60060	Sec61g	100772250	LOC100772250	Translocation
SEC62	Q8BU14	Sec62	100769200	LOC100769200	Translocation
SEC63	Q8VHE0	Sec63	100775020	Sec63	Translocation
SEH1	Q8R2U0	Seh1l	100757132	LOC100757132	Proteintransport
SEP15	Q9ERR7	Sep15	100750444	LOC100750444	Folding
SERP1	Q9Z1W5	Serp1	100772255	LOC100772255	Translocation
SERP2	Q6TAW2	Serp2			Translocation
SIL1	Q9EPK6	Sil1	100751151	Sil1	Folding
SNAP-29	Q9ERB0	Snap29	100756340	LOC100756340	Vesicle-transport
SNAP23	O09044	Snap23	100757957	LOC100757957	Vesicle-transport
SNAP25	P60879	Snap25	100769917	LOC100769917	Vesicle-transport
SNAP47	Q8R570	Snap47	100759226	LOC100759226	Vesicle-transport
SNAPA	Q9DB05	Napa	100765071	LOC100765071	ER-Golgitransport
SNAPB	P28663	Napb	100763425	LOC100763425	ER-Golgitransport
SNAPG	Q9CWZ7	Napg	100766387	LOC100766387	ER-Golgitransport
SORCS1	Q9JLC4	Sorcs1	100774929	Sorcs1	Folding
SORCS2	Q9EPR5	Sorcs2	100774826	Sorcs2	Folding
SORCS3	Q8VI51	Sorcs3	100771459	Sorcs3	Folding
SPC1S1	Q9D958	Spcs1	100762175	LOC100762175	Translocation
SPC3S3 ISO1	Q9D365	Spcs3	100766720	LOC100766720	Translocation
SPC3S3 ISO1	Q9D365	Spcs3	100766431	LOC100766431	Translocation
SPC3S3 ISO1	Q9D365	Spcs3	100763290	LOC100763290	Translocation
SPC3S3 ISO1	Q9D365	Spcs3	100753146	LOC100753146	Translocation
SPCS2	Q9CYN2	Spcs2	100755739	LOC100755739	Translocation
SRP14	P16254	Srp14	100761457	LOC100761457	Translocation
SRP19	Q9D7A6	Srp19	100753807	LOC100753807	Translocation
SRP54	P14576	Srp54	100756776	Srp54b	Translocation
SRP68	Q8BMA6	Srp68	100760316	LOC100760316	Translocation
SRP72	F8VQC1	Srp72	100760440	LOC100760440	Translocation
SRP9	P49962	Srp9	103160754	Srp9	Translocation
SRPBA	Q9DBG7	Srpr	100758562	Srpr	Translocation
SRPBB	P47758	Srprb			Translocation
STT3A	P46978	Stt3a	100751391	Stt3a	Folding
STT3B	Q3TDQ1	Stt3b	100752084	Stt3b	Folding
STX11	Q9D3G5	Stx11	100757009	LOC100757009	TGN-endosome
STX12	Q9ER00	Stx12	100773207	LOC100773207	TGN-endosome
STX16	Q8BVI5	Stx16	100767343	LOC100767343	TGN-endosome
STX17	Q9D0I4	Stx17	100751748	LOC100751748	ER-Golgitransport
STX18	Q8VDS8	Stx18	100772503	LOC100772503	Golgi-ERtransport
STX19	Q8R1Q0	Stx19	100768974	LOC100768974	Exocytosis
STX1A	O35526	Stx1a	100759989	LOC100759989	Exocytosis
STX1B	P61264	Stx1b	100754547	LOC100754547	Exocytosis
STX2	Q00262	Stx2	100768784	LOC100768784	Exocytosis
STX3	Q64704	Stx3	100757185	LOC100757185	Exocytosis
STX4	P70452	Stx4	100754836	LOC100754836	Exocytosis
STX5A	Q8K1E0	Stx5	100756021	LOC100756021	ER-Golgitransport
STX8	O88983	Stx8	100774833	LOC100774833	Golgi-ERtransport
STXBP5	Q8K400	Stxbp5	100761348	Stxbp5	Vesicle-transport
STXBP6	Q8R3T5	Stxbp6	100762497	Stxbp6	Exocytosis
Surf4	Q64310	Surf4	100772015	LOC100772015	ER-Golgitransport
SYS1	Q78S06	Sys1	100764663	LOC100764663	Vesicle-transport
TMED1	Q3V009	Tmed1	100757205	LOC100757205	Vesicle-transport
TMED10	Q9D1D4	Tmed10	100759613	LOC100759613	Vesicle-transport
TMED11	Q9D2R4	Tmed11			Vesicle-transport
TMED2	Q9R0Q3	Tmed2	100689307	Tmed2	Vesicle-transport
TMED3	Q78IS1	Tmed3	100757753	LOC100757753	Vesicle-transport
TMED4	Q8R1V4	Tmed4	100764565	LOC100764565	Vesicle-transport
TMED5	Q9CXE7	Tmed5	100764949	LOC100764949	Vesicle-transport
TMED6	Q9CQG0	Tmed6	100760131	LOC100760131	Vesicle-transport
TMED8	Q3UHI4	Tmed8	100773815	LOC100773815	Vesicle-transport
TMED9	Q99KF1	Tmed9	100769941	LOC100769941	Vesicle-transport
TMX	Q8VBT0	Tmx1	100760960	LOC100760960	Folding
TMX2	Q9D710	Tmx2	100755000	LOC100755000	Folding
TMX3	Q8BXZ1	Tmx3	100771411	LOC100771411	Folding
TMX4	Q8C0L0	Tmx4	100752266	LOC100752266	Folding
TPST1	O70281	Tpst1	100757649	LOC100757649	Folding
TPST2	O88856	Tpst2	100771893	LOC100771893	Folding
TRAM1	Q91V04	Tram1	100773434	LOC100773434	Translocation
TRAM1L1	Q8QZR0	Tram1l1	100771528	LOC100771528	Translocation
TRAM2	Q924Z5	Tram2	100773824	Tram2	Translocation
TRAPA	Q9CY50	Ssr1	100767661	LOC100767661	Translocation
TRAPB	Q9CPW5	Ssr2	100758563	LOC100758563	Translocation
TRAPD	Q62186	Ssr4	100751465	LOC100751465	Translocation
TRAPG	Q9DCF9	Ssr3	100759016	LOC100759016	Translocation
TRAPPC1	Q5NCF2	Trappc1	100762000	LOC100762000	ER-Golgitransport
TRAPPC10	Q3TLI0	Trappc10	100768912	Trappc10	ER-Golgitransport
TRAPPC11	B2RXC1	Trappc11	100752972	LOC100752972	ER-Golgitransport
TRAPPC12	Q8K2L8	Trappc12	100764787	Ttc15	ER-Golgitransport
TRAPPC13	Q3TIR1	Trappc13	100761869	LOC100761869	ER-Golgitransport
TRAPPC2L	Q9CQP2	Trappc2	100768363	LOC100768363	ER-Golgitransport
TRAPPC3	O55013	Trappc3	100758455	LOC100758455	ER-Golgitransport
TRAPPC3L	Q4KL14	Trappc3l	100771719	LOC100771719	ER-Golgitransport
TRAPPC4	Q9ES56	Trappc4	100758891	LOC100758891	ER-Golgitransport
TRAPPC5	Q9CQA1	Trappc5	100769309	LOC100769309	ER-Golgitransport
TRAPPC6A	Q78XR0	Trappc6a	100754024	LOC100754024	ER-Golgitransport
TRAPPC6B	Q9D289	Trappc6b	100757949	LOC100757949	ER-Golgitransport
TRAPPC9	Q3U0M1	Trappc9	100770948	Trappc9	ER-Golgitransport
TRC35	Q9D1H7	Get4	100769304	LOC100769304	Translocation
TUSC3	Q8BTV1	Tusc3	100775078	LOC100775078	Folding
UBL4A	P21126	Ubl4a	100761792	LOC100761792	Translocation
UGGT1	Q6P5E4	Uggt1	100773968	LOC100773968	Folding
UGGT2	Q2NLC7	Uggt2	100762273	LOC100762273	Folding
USE1	Q9CQ56	Use1	100756228	LOC100756228	ER-Golgitransport
USO1	Q9Z1Z0	Uso1	100754738	Uso1	ER-Golgitransport
VAMP1	Q62442	Vamp1	100752483	LOC100752483	Exocytosis
VAMP2	P63044	Vamp2	100753583	LOC100753583	Exocytosis
VAMP3	P63024	Vamp3	100763068	LOC100763068	Exocytosis
VAMP4	O70480	Vamp4	100771557	LOC100771557	Exocytosis
VAMP8	O70404	Vamp8	100774199	LOC100774199	Exocytosis
VAMPA	Q9WV55	Vapa	100758387	LOC100758387	ER-Golgitransport
VAMPB/VAPB	Q9QY76	Vapb	100768207	LOC100768207	ER-Golgitransport
VIP36	Q9DBH5	Lman2	100772915	LOC100772915	ER export
VIPAS39	Q8BGQ1	Vipas39	100760970	Vipar	Vesicle-transport
VIPL	P59481	Lman2l	100769742	Lman2l	ER export
#N/A	Q8CGY8	#N/A	100768670	Ogt	Folding

## Sheet: Suppl. Table S3
SYMBOL	Complex	CHO GeneID	CHO GeneName	Mouse GeneName	Mouse Uniprot ID
TPST1	O-sulfation	100757649	LOC100757649	Tpst1	O70281
TPST2	O-sulfation	100771893	LOC100771893	Tpst2	O88856
14-3-3 BETA/ALPHA	14-3-3	100757122	LOC100757122	Ywhab	Q9CQV8
14-3-3 EPSILON	14-3-3	100753603	LOC100753603	Ywhae	P62259
14-3-3 ETA	14-3-3	100771398	LOC100771398	Ywhah	P68510
14-3-3 GAMMA	14-3-3	100764051	LOC100764051	Ywhag	P61982
14-3-3 SIGMA	14-3-3	100769890	LOC100769890	Sfn	O70456
14-3-3 THETA	14-3-3	100751694	LOC100751694	Ywhaq	P68254
14-3-3 ZETA/DELTA	14-3-3	100766119	LOC100766119	Ywhaz	P63101
PSMC1	19S regulatory particle base	100770051	Psmc1	Psmc1	P62192
PSMC2	19S regulatory particle base	100757596	LOC100757596	Psmc2	P46471
PSMC4	19S regulatory particle base	100766608	LOC100766608	Psmc4	P54775
PSMC5	19S regulatory particle base	100771099	LOC100771099	Psmc5	P62196
PSMC6	19S regulatory particle base	100762558	Psmc6	Psmc6	P62334
PSMD1	19S regulatory particle base	100760261	LOC100760261	Psmd1	Q3TXS7
PSMD2	19S regulatory particle base	100750425	Psmd2	Psmd2	Q8VDM4
PSME4	19S regulatory particle base	100773419	Psme4	Psme4	Q5SSW2
RPT5	19S regulatory particle base	100689203	Psmc3	Psmc3	O88685
PSMA4	19S regulatory particle lid	100756711	Psma4	Psma4	Q9R1P0
PSMA7	19S regulatory particle lid	100769350	LOC100769350	Psma7	Q9Z2U0
PSMB4	19S regulatory particle lid	100771179	Psmb4	Psmb4	P99026
PSMB6	19S regulatory particle lid	100769450	Psmb6	Psmb6	Q60692
PSME1	19S regulatory particle lid	100761736	LOC100761736	Psme1	P97371
PSME2	19S regulatory particle lid	100760978	Psme2	Psme2	P97372
PSME3	19S regulatory particle lid	100762340	Psme3	Psme3	P61290
RPN10	19S regulatory particle lid	100753298	LOC100753298	Psmd4	O35226
RPN11	19S regulatory particle lid	100764392	Psmd14	Psmd14	O35593
RPN12	19S regulatory particle lid	100764857	LOC100764857	Psmd8	Q9CX56
RPN15	19S regulatory particle lid	100770246	LOC100770246	Shfm1	P60897
RPN3	19S regulatory particle lid	100759692	LOC100759692	Psmd3	P14685
RPN5	19S regulatory particle lid	100767177	Psmd12	Psmd12	Q9D8W5
RPN6	19S regulatory particle lid	100773369	LOC100773369	Psmd11	Q8BG32
RPN7	19S regulatory particle lid	100751274	Psmd6	Psmd6	Q99JI4
RPN8	19S regulatory particle lid	100761962	Psmd7	Psmd7	P26516
RPN9	19S regulatory particle lid	100772429	LOC100772429	Psmd13	Q9WVJ2
PSMA1	20S core particle	100773907	Psma1	Psma1	Q9R1P4
PSMA2	20S core particle	100750876	Psma2	Psma2	P49722
PSMA3	20S core particle	100758978	Psma3	Psma3	O70435
PSMA5	20S core particle	100774039	Psma5	Psma5	Q9Z2U1
PSMA6	20S core particle	100754440	LOC100754440	Psma6	Q9QUM9
PSMB1	20S core particle	100751285	Psmb1	Psmb1	O09061
PSMB2	20S core particle	100767174	Psmb2	Psmb2	Q9R1P3
PSMB3	20S core particle	100756232	Psmb3	Psmb3	Q9R1P1
PSMB5	20S core particle	100769586	Psmb5	Psmb5	O55234
PSMB7	20S core particle	100771916	Psmb7	Psmb7	P70195
RPN10	Activator	100753298	LOC100753298	Psmd4	O35226
AMFR	AMFR complex	100762626	Amfr	Amfr	Q9R049
DERL1	AMFR complex	100762601	LOC100762601	Derl1	Q99J56
DERL2	AMFR complex	100755526	LOC100755526	Derl2	Q8BNI4
DERL3	AMFR complex	100768848	LOC100768848	Derl3	Q9D8K3
ERLIN1	AMFR complex	100754719	LOC100754719	Erlin1	Q91X78
ERLIN2	AMFR complex	100770510	LOC100770510	Erlin2	Q8BFZ9
UBE1	AMFR complex	100769040	LOC100769040	Uba1	Q02053
UBE2G2	AMFR complex	100765997	LOC100765997	Ube2g2	P60605
UBQLN1	AMFR complex	100763773	Ubqln4	Ubqln1	Q8R317
UBXD2	AMFR complex	100766565	Ubxn4	Ubxn4	Q8VCH8
UBXD8	AMFR complex	100767643	Faf2	Faf2	Q3TDN2
AP3B1	AP3 complex	100755352	Ap3b1	Ap3b1	Q9Z1T1
AP3B2	AP3 complex	#N/A	#N/A	Ap3b2	Q9JME5
AP3D1	AP3 complex	100770344	Ap3d1	Ap3d1	O54774
AP3M1	AP3 complex	100689277	Ap3m1	Ap3m1	B1AUH1
AP3M2	AP3 complex	100751069	Ap3m2	Ap3m2	Q8R2R9
AP3S1	AP3 complex	#N/A	#N/A	Ap3s1	Q9DCR2
AP3S2	AP3 complex	#N/A	#N/A	Ap3s2	Q8BSZ2
AIF1	Apoptosis	100771367	LOC100771367	Aifm1	Q9Z0X1
AIGP1	Apoptosis	100755676	Serinc3	Serinc3	Q9QZI9
AIP1	Apoptosis	100752536	Dab2ip	Dab2ip	Q3UHC7
Apoptosis others	Apoptosis
ASK1	Apoptosis	100752376	Map3k5	Map3k5	O35099
ATK1	Apoptosis	100769460	LOC100769460	Akt1	P31750
BAK	Apoptosis	100689368	Bak1	Bak1	O08734
BAX	Apoptosis	100689032	Bax	Bax	Q07813
BBC3	Apoptosis	103164214	Bbc3	Bbc3	Q99ML1
BCL2L2	Apoptosis	100771019	LOC100771019	Bcl2l2	P70345
BIK	Apoptosis	100768268	LOC100768268	Bik	O70337
BIM	Apoptosis	100771754	LOC100771754	Bcl2l11	O54918
BOK	Apoptosis	100773011	LOC100773011	Bok	O35425
Calcium transport	Apoptosis
CAPN1	Apoptosis	100758636	LOC100758636	Capn1	O35350
CAPN2	Apoptosis	100771239	Capn2	Capn2	O08529
CASP12	Apoptosis	100759746	LOC100759746	Casp12	O08736
CASP3	Apoptosis	100689061	Casp3	Casp3	P70677
CASP4	Apoptosis	#N/A	#N/A	Casp4	P70343
CASP8	Apoptosis	100689369	LOC100689369	Casp8	O89110
CASP9	Apoptosis	100689370	LOC100689370	Casp9	Q8C3Q9
CEBPA	Apoptosis	#N/A	#N/A	Cebpa	P53566
CEBPB	Apoptosis	#N/A	#N/A	Cebpb	P28033
CEBPE	Apoptosis	100770450	LOC100770450	Cebpe	Q6PZD9
CEBPG	Apoptosis	100771036	LOC100771036	Cebpd	Q00322
CHOP	Apoptosis	100763514	LOC100763514	Ddit3	P35639
DAPK3	Apoptosis	100773624	LOC100773624	Dapk3	O54784
DR5	Apoptosis	100770489	LOC100770489	Tnfrsf10b	Q9QZM4
FASL	Apoptosis	100773293	LOC100773293	Faslg	P41047
JIK	Apoptosis	100754068	Taok3	Taok3	Q8BYC6
JNK	Apoptosis
JUN	Apoptosis	100766306	LOC100766306	Jun	P05627
JUND	Apoptosis	#N/A	#N/A	Jund	P15066
KEAP1	Apoptosis	100759410	Keap1	Keap1	Q9Z2X8
MAP2K4	Apoptosis	100770977	Map2k4	Map2k4	P47809
P53	Apoptosis	100682525	P53	Tp53	P02340
PCSK9	Apoptosis	100769049	Pcsk9	Pcsk9	Q80W65
PDPK1	Apoptosis	100772477	LOC100772477	Pdpk1	Q9Z2A0
PP5	Apoptosis	100761879	LOC100761879	Ppp5c	Q60676
RACK1	Apoptosis	100767670	LOC100767670	Gnb2l1	P68040
RCAN1	Apoptosis	100689474	Rcan1	Rcan1	Q9JHG6
STAP	Apoptosis	100768352	Sqstm1	Sqstm1	Q64337
STAT1	Apoptosis	100755609	Stat1	Stat1	P42225
TRAF2	Apoptosis	100762099	Traf2	Traf2	P39429
TRIB3	Apoptosis	100760725	LOC100760725	Trib3	Q8K4K2
WFS1	Apoptosis	100770775	Wfs1	Wfs1	P56695
BAP31	Apoptosis
BCL2	Apoptosis	100774873	LOC100774873	Bcl2	P10417
CHOP	Apoptosis
ERAD	Apoptosis
MAPK9	Apoptosis	100764964	Mapk9	Mapk9	Q9WTU6
Protein folding	Apoptosis
RPN10	Apoptosis	100753298	LOC100753298	Psmd4	O35226
UBE2D3	Apoptosis	100760666	LOC100760666	Ube2d3	P61079
UPR	Apoptosis
XIAP	Apoptosis	100689374	Xiap	Xiap	Q60989
ARFGAP1	ARF1	100759225	LOC100759225	Arfgap1	Q9EPJ9
ARFGAP2	ARF1	100755528	LOC100755528	Arfgap2	Q99K28
ARFGAP3	ARF1	100767017	Arfgap3	Arfgap3	Q9D8S3
ARFGAP1	ARFGAP	100759225	LOC100759225	Arfgap1	Q9EPJ9
ARFGAP2	ARFGAP	100755528	LOC100755528	Arfgap2	Q99K28
ARFGAP3	ARFGAP	100767017	Arfgap3	Arfgap3	Q9D8S3
MKK7	ASK1	100754421	LOC100754421	Map2k7	Q8CE90
NFKB	ASK1
ATF3	ATF4	100763246	LOC100763246	Atf3	Q60765
CHOP	ATF4	100763514	LOC100763514	Ddit3	P35639
EIF2A	ATF4	100761915	LOC100761915	Eif2s1	Q6ZWX6
GADD34	ATF4	100757625	LOC100757625	Ppp1r15a	P17564
HERP	ATF5
ATF6A	ATF6	100772173	LOC100772173	Atf6	F6VAN0
ATF6B	ATF6	100767112	Atf6b	Atf6b	O35451
BIP	ATF6	100689305	Hspa5	Hspa5	P20029
NFY	ATF6
S1P	ATF6	100689417	LOC100689417	Mbtps1	Q9WTZ2
S2P	ATF6	100689085	Mbtps2	Mbtps2	Q8CHX6
TBP	ATF6	100751579	LOC100751579	Tbp	P29037
WFS1	ATF6	100770775	Wfs1	Wfs1	P56695
YY1	ATF6	100767279	LOC100767279	Yy1	Q00899
SNAP29	Autophagosome	100756340	LOC100756340	Snap29	Q9ERB0
STX17	Autophagosome	100751748	LOC100751748	Stx17	Q9D0I4
VAMP8	Autophagosome	100774199	LOC100774199	Vamp8	O70404
Apoptosis	Autophagy
ATG5	Autophagy	100759159	LOC100759159	Atg5	Q99J83
ATG7	Autophagy	100754902	Atg7	Atg7	Q9D906
BAG1	Autophagy	100759550	LOC100759550	Bag1	Q60739
BAG2	Autophagy	100750795	LOC100750795	Bag2	Q91YN9
BAG3	Autophagy	100758034	Bag3	Bag3	Q9JLV1
BAP31	Autophagy
BECN1	Autophagy	100762045	Becn1	Becn1	O88597
DAPK3	Autophagy	100773624	LOC100773624	Dapk3	O54784
ERAD	Autophagy
FOXO1	Autophagy	100768647	Foxo1	Foxo1	Q9R1E0
FRAP	Autophagy	100755421	Mtor	Mtor	Q9JLN9
GRP170	Autophagy	100689308	Hyou1	Hyou1	Q9JKR6
HSPBP1	Autophagy	#N/A	#N/A	Hspbp1	Q99P31
HSPH1	Autophagy	100689462	Hsp110	Hsph1	Q61699
NBR1	Autophagy	100771299	LOC100771299	Nbr1	P97432
OS9	Autophagy	100758962	LOC100758962	Os9	Q8K2C7
OSP94	Autophagy	100774014	Hspa4l	Hspa4l	P48722
RPTOR	Autophagy	100761529	Rptor	Rptor	Q8K4Q0
SIL1	Autophagy	100751151	Sil1	Sil1	Q9EPK6
STAP	Autophagy	100768352	Sqstm1	Sqstm1	Q64337
ULK1	Autophagy	100772932	Ulk1	Ulk1	O70405
BCL2	BAK	100774873	LOC100774873	Bcl2	P10417
BI-1	BAK	100757833	LOC100757833	Tmbim6	Q9D2C7
CAPN1	BAK	100758636	LOC100758636	Capn1	O35350
CAPN2	BAK	100771239	Capn2	Capn2	O08529
BAP31-iso	BAP31	100770274	LOC100770274	Bcap31	Q61335
BAP31L	BAP31	100765300	LOC100765300	#N/A	#N/A
BCL2	BAX	100774873	LOC100774873	Bcl2	P10417
BI-1	BAX	100757833	LOC100757833	Tmbim6	Q9D2C7
CAPN1	BAX	100758636	LOC100758636	Capn1	O35350
CAPN2	BAX	100771239	Capn2	Capn2	O08529
ARF1	BIG1	100757864	Arf1	Arf1	P84078
ARF3	BIG1	100766631	Arf3	Arf3	P61205
ARF1	BIG2	100757864	Arf1	Arf1	P84078
ARF3	BIG2	100766631	Arf3	Arf3	P61205
ARF5	BIG2	100759676	LOC100759676	Arf5	P84084
ARF6	BIG2	100774654	Arf6	Arf6	P62331
GGCX	Caboxylation	100774482	Ggcx	Ggcx	Q9QYC7
ASPH1	Calcium transport	100774801	LOC100774801	Asphd1	Q2TA57
CABP2	Calcium transport	100757813	LOC100757813	Cabp2	Q9JLK4
CASQ1	Calcium transport	100762901	LOC100762901	Casq1	O09165
CASQ2	Calcium transport	100752020	Casq2	Casq2	O09161
IP3R1	Calcium transport	100764450	Itpr1	Itpr1	P11881
IP3R2	Calcium transport	100751775	Itpr3	Itpr3	P70227
IP3R3	Calcium transport	100758965	Itpr2	Itpr2	Q9Z329
RYR1	Calcium transport	100766013	#N/A	Ryr1	E9PZQ0
RYR2	Calcium transport	100774683	LOC100774683	Ryr2	E9Q401
RYR3	Calcium transport	100751569	LOC100751569	Ryr3	A2AGL3
SERCA1	Calcium transport	100763714	Atp2a1	Atp2a1	Q8R429
SERCA2	Calcium transport	100751820	LOC100751820	Atp2a2	O55143
SERCA3	Calcium transport	100756356	#N/A	Atp2a3	Q64518
TRPV4	Calcium transport	100751070	LOC100751070	Trpv4	Q9EPK8
WFS1	Calcium transport	100770775	Wfs1	Wfs1	P56695
CAPN1	Calcium transport	100758636	LOC100758636	Capn1	O35350
CAPN2	Calcium transport	100771239	Capn2	Capn2	O08529
CAPN3	Calcium transport	100758723	Capn3	Capn3	Q64691
CAPN5	Calcium transport	100768370	LOC100768370	Capn5	O08688
CAPN1	CASP12	100758636	LOC100758636	Capn1	O35350
CAPN2	CASP12	100771239	Capn2	Capn2	O08529
CASP3	CASP13	100689061	Casp3	Casp3	P70677
CHIP	CHIP complex	100760778	LOC100760778	Stub1	Q9WUD1
Cyto-HSP70	CHIP complex
UBE2D1	CHIP complex	100773215	LOC100773215	Ube2d1	P61080
UBE2D2	CHIP complex	100757523	LOC100757523	Ube2d2	P62838
ATF6	CHOP
BAK	CHOP	100689368	Bak1	Bak1	O08734
BAX	CHOP	100689032	Bax	Bax	Q07813
BCL2	CHOP	100774873	LOC100774873	Bcl2	P10417
DR5	CHOP	100770489	LOC100770489	Tnfrsf10b	Q9QZM4
ERO1LA	CHOP	100763138	Ero1l	Ero1l	Q8R180
ERO1LB	CHOP	100764579	Ero1lb	Ero1lb	Q8R2E9
TRIB3	CHOP	100760725	LOC100760725	Trib3	Q8K4K2
CLTA	Clathrin	100758987	LOC100758987	Clta	O08585
CLTB	Clathrin	100767928	LOC100767928	Cltb	Q6IRU5
CLTC	Clathrin	100756644	LOC100756644	Cltc	Q68FD5
COG1	COG complex	100752570	Cog1	Cog1	Q9Z160
COG2	COG complex	100767234	Cog2	Cog2	Q921L5
COG3	COG complex	100770618	Cog3	Cog3	Q8CI04
COG4	COG complex	100752814	Cog4	Cog4	Q8R1U1
COG5	COG complex	100754837	Cog5	Cog5	Q8C0L8
COG6	COG complex	100771724	LOC100771724	Cog6	Q8R3I3
COG7	COG complex	100754278	Cog7	Cog7	Q3UM29
COG8	COG complex	100759350	Cog8	Cog8	Q9JJA2
14-3-3	Complex
AP3 complex	Complex
Clathrin	Complex
COG complex	Complex
COPI	Complex
COPII	Complex
ESCRT-I	Complex
ESCRT-II	Complex
Exocyst complex	Complex
GARP complex	Complex
SORCS	Complex
Trapp complex	Complex
Arf1	COPI	100757864	Arf1	Arf1	P84078
ARFGAP	COPI
Cdc42	COPI	100765433	LOC100765433	Cdc42	P60766
COPA	COPI	100762124	Copa	Copa	Q8CIE6
COPB1	COPI	100774203	Copb1	Copb1	Q9JIF7
COPB2	COPI	100758514	Copb2	Copb2	O55029
COPD	COPI	100758971	Arcn1	Arcn1	Q5XJY5
COPE	COPI	100689412	Cope	Cope	O89079
COPG1	COPI	100763679	Copg	Copg1	Q9QZE5
COPG2	COPI	100758528	Copg2	Copg2	Q9QXK3
COPZ1	COPI	100769319	LOC100769319	Copz1	P61924
COPZ2	COPI	100761728	LOC100761728	Copz2	Q9JHH9
Gosr2	COPI	100766577	LOC100766577	Gosr2	O35166
BICD1	COPI regulators	100762966	LOC100762966	Bicd1	Q8BR07
BICD2	COPI regulators	100758573	Bicd2	Bicd2	Q921C5
ERGIC53	COPII	100754529	LOC100754529	Lman1	Q9D0F3
SAR1A	COPII	100763187	LOC100763187	Sar1a	P36536
SAR1B	COPII	100758826	LOC100758826	Sar1b	Q9CQC9
SEC12	COPII	100764138	LOC100764138	Preb	Q9WUQ2
SEC13	COPII	100759386	LOC100759386	Sec13	Q9D1M0
SEC23A	COPII	100755854	Sec23a	Sec23a	Q01405
SEC23B	COPII	100765486	Sec23b	Sec23b	Q9D662
SEC24	COPII	100766669	Sec24a	Sec24a	Q3U2P1
SEC31A	COPII	100762780	Sec31a	Sec31a	Q3UPL0
SEC31B	COPII	100774608	Sec31b	Sec31b	Q3TZ89
SURF4	COPII	100772015	LOC100772015	Surf4	Q64310
TMED10	COPII	100759613	LOC100759613	Tmed10	Q9D1D4
TMED2	COPII	100689307	Tmed2	Tmed2	Q9R0Q3
GGA1	CPY	100755306	LOC100755306	Gga1	Q8R0H9
GGA2	CPY	100754853	LOC100754853	Gga2	Q6P5E6
GGA3	CPY	100756491	Gga3	Gga3	Q8BMI3
CRT1	CRT	100689096	Calr	Calr	P14211
CRT3	CRT	100759217	Calr3	Calr3	Q9D9Q6
CNX	CRT/CNX complex	100689345	Canx	Canx	P35564
CRT	CRT/CNX complex
ERP57	CRT/CNX complex	100689343	Pdia3	Pdia3	P27773
UGGT	CRT/CNX complex
CRYAA	CRYA	100762633	LOC100762633	Cryaa	P24622
CRYAB	CRYA	100772623	LOC100772623	Cryab	P23927
DNAJA1	Cyto-HSP40	100689381	Dnaja1	Dnaja1	P63037
DNAJA2	Cyto-HSP40	100766736	LOC100766736	Dnaja2	Q9QYJ0
DNAJB1	Cyto-HSP40	100753924	LOC100753924	Dnajb1	Q9QYJ3
DNAJB12	Cyto-HSP40	100759717	Dnajb12	Dnajb12	Q9QYI4
DNAjB2	Cyto-HSP40	100773438	LOC100773438	Dnajb2	Q9QYI5
DNAJC5	Cyto-HSP40	100763676	LOC100763676	Dnajc5	P60904
DNAJC5B	Cyto-HSP40	100774239	LOC100774239	Dnajc5b	Q9CQ94
DNAJC5G	Cyto-HSP40	100773085	LOC100773085	Dnajc5g	Q8C632
HSPA1A	Cyto-HSP70	100760218	LOC100760218	Hspa1a	Q61696
HSPA1B	Cyto-HSP70	100760510	LOC100760510	Hspa1b	P17879
HSPA1L	Cyto-HSP70	100760804	Hspa1l	Hspa1l	P16627
HSPA8	Cyto-HSP70	100689472	Hspa8	Hspa8	P63017
HSP72	Cyto-HSP70	100764750	LOC100764750	Hspa2	P17156
HSP84	Cyto-HSP90	100754509	LOC100754509	Hsp90ab1	P11499
HSP86	Cyto-HSP90	100689397	Hsp90a	Hsp90aa1	P07901
CHIP	Cytosolic ligase	100760778	LOC100760778	Stub1	Q9WUD1
CHIP complex	Cytosolic ligase
PARK2	Cytosolic ligase	100764359	LOC100764359	Park2	Q9WVS6
Parkin complex	Cytosolic ligase
SCF type	Cytosolic ligase
PNG1	Deglycosylation	100770329	LOC100770329	Ngly1	Q9JI78
RAD23A	Deglycosylation	100757595	LOC100757595	Rad23a	P54726
RAD23B	Deglycosylation	100763817	LOC100763817	Rad23b	P54728
UBQLN	Deglycosylation
ATXN3	Deubiquitylation	100754332	LOC100754332	Atxn3	Q9CVD2
USP14	Deubiquitylation	100770363	Usp14	Usp14	Q9JMA1
USP19	Deubiquitylation	100762852	Usp19	Usp19	Q3UJD6
VCIP135	Deubiquitylation	100763244	LOC100763244	Vcpip1	Q8CDG3
YOD1	Deubiquitylation	100773294	LOC100773294	Yod1	Q8CB27
Oxidoreductase	Disulfide bond formation
Oxidoreductase retention	Disulfide bond formation
PDI	Disulfide bond formation
UBE1	E1 activating	100769040	LOC100769040	Uba1	Q02053
UBE2D1	E2 conjugation	100773215	LOC100773215	Ube2d1	P61080
UBE2D2	E2 conjugation	100757523	LOC100757523	Ube2d2	P62838
UBE2D3	E2 conjugation	100760666	LOC100760666	Ube2d3	P61079
UBE2D4	E2 conjugation	100768634	LOC100768634	Ube2dnl2	D3YUH6
UBE2E1	E2 conjugation	100767156	LOC100767156	Ube2e1	P52482
UBE2E2	E2 conjugation	100766861	LOC100766861	Ube2e2	Q91W82
UBE2E3	E2 conjugation	100762619	LOC100762619	Ube2e3	P52483
UBE2G1	E2 conjugation	100757519	LOC100757519	Ube2g1	P62254
UBE2G2	E2 conjugation	100765997	LOC100765997	Ube2g2	P60605
UBE2J1	E2 conjugation	100772025	LOC100772025	Ube2j1	Q9JJZ4
UBE2J2	E2 conjugation	100768172	LOC100768172	Ube2j2	Q6P073
UBE2K	E2 conjugation	100764110	LOC100764110	Ube2k	P61087
UBE2N	E2 conjugation	100752830	LOC100752830	Ube2n	P61089
CHIP	E3 ligase	100760778	LOC100760778	Stub1	Q9WUD1
HRD1	E3 ligase	100765313	Syvn1	Syvn1	Q9DBY1
MARCH6	E3 ligase	100759599	March6	March6	Q6ZQ89
NEDD4	E3 ligase	100755507	LOC100755507	Nedd4	P46935
PARK2	E3 ligase	100764359	LOC100764359	Park2	Q9WVS6
RBX1	E3 ligase	100762556	LOC100762556	Rbx1	P62878
RMA1	E3 ligase	100757912	LOC100757912	Rnf5	O35445
RNF103	E3 ligase	100770542	Rnf103	Rnf103	Q9R1W3
RNF121	E3 ligase	100759075	Rnf121	Rnf121	Q8R1Z9
RNF139	E3 ligase	100762505	LOC100762505	Rnf139	Q7TMV1
RNF19	E3 ligase	100756962	Rnf19a	Rnf19a	P50636
RNF77	E3 ligase	100752234	Trim13	Trim13	Q9CYB0
SCF type	E3 ligase
TEB4	E3 ligase	100754006	March4	March4	Q80TE3
TRAF2	E3 ligase	100762099	Traf2	Traf2	P39429
TRAF6	E3 ligase	100753700	LOC100753700	Traf6	P70196
TRIM21	E3 ligase	100754581	Trim21	Trim21	Q62191
UBR family	E3 ligase
XIAP	E3 ligase	100689374	Xiap	Xiap	Q60989
UBE4	E4 ligase extention	100771525	LOC100771525	Ube4b	Q9ES00
CNX	EDEM complex	100689345	Canx	Canx	P35564
EDEM1	EDEM complex	100689456	Edem	Edem1	Q925U4
EDEM2	EDEM complex	100753801	LOC100753801	Edem2	Q8BJT9
EDEM3	EDEM complex	100755846	Edem3	Edem3	Q2HXL6
SNAP25	Endocrine vesicle	100769917	LOC100769917	Snap25	P60879
STX1A	Endocrine vesicle	100759989	LOC100759989	Stx1a	O35526
STX1B	Endocrine vesicle	100754547	LOC100754547	Stx1b	P61264
VAMP2	Endocrine vesicle	100753583	LOC100753583	Vamp2	P63044
Clathrin	Endocytosis
Endosome (in)	Endocytosis
Exocrine vesicle	Endocytosis
Vesicular protein trafficking	Endocytosis
AP3 complex	Endosome (in)
ATX19	Endosome (in)	100768974	LOC100768974	Stx19	Q8R1Q0
Clathrin	Endosome (in)
COG complex	Endosome (in)
ESCRT-I	Endosome (in)
ESCRT-II	Endosome (in)
GARP complex	Endosome (in)
MPR	Endosome (in)	100759169	LOC100759169	M6pr	P24668
RAB6A	Endosome (in)	100761500	LOC100761500	Rab6a	P35279
RAB6B	Endosome (in)	100766955	Rab6b	Rab6b	P61294
STX11	Endosome (in)	100757009	LOC100757009	Stx11	Q9D3G5
STX12	Endosome (in)	100773207	LOC100773207	Stx12	Q9ER00
STX16	Endosome (in)	100767343	LOC100767343	Stx16	Q8BVI5
STX6	Endosome (in)	100753913	LOC100753913	Stx6	Q9JKK1
STX7	Endosome (in)	100758402	LOC100758402	Stx7	O70439
STX8	Endosome (in)	100774833	LOC100774833	Stx8	O88983
SYS1	Endosome (in)	100764663	LOC100764663	Sys1	Q78S06
TRAPP complex	Endosome (in)
VAMP3	Endosome (in)	100763068	LOC100763068	Vamp3	P63024
VAMP4	Endosome (in)	100771557	LOC100771557	Vamp4	O70480
VAMP5	Endosome (in)	100752031	LOC100752031	Vamp5	Q9Z2P8
VAMP7	Endosome (in)	100754032	LOC100754032	Vamp7	P70280
Vesicular protein trafficking	Endosome (in)
VTI1A	Endosome (in)	100773548	LOC100773548	Vti1a	O89116
VTI1B	Endosome (in)	100760166	LOC100760166	Vti1b	O88384
YKT6	Endosome (in)	100763402	LOC100763402	Ykt6	Q9CQW1
CPY	Endosome (out)
ESCRT-I	Endosome (out)
ESCRT-II	Endosome (out)
SNAP23	Endosome (out)	100757957	LOC100757957	Snap23	O09044
STX1A	Endosome (out)	100759989	LOC100759989	Stx1a	O35526
STX1B	Endosome (out)	100754547	LOC100754547	Stx1b	P61264
STX2	Endosome (out)	100768784	LOC100768784	Stx2	Q00262
STX3	Endosome (out)	100757185	LOC100757185	Stx3	Q64704
STX4	Endosome (out)	100754836	LOC100754836	Stx4	P70452
TRAPP complex	Endosome (out)
VAMP1	Endosome (out)	100752483	LOC100752483	Vamp1	Q62442
VAMP2	Endosome (out)	100753583	LOC100753583	Vamp2	P63044
VAMP3	Endosome (out)	100763068	LOC100763068	Vamp3	P63024
VAMP4	Endosome (out)	100771557	LOC100771557	Vamp4	O70480
VAMP7	Endosome (out)	100754032	LOC100754032	Vamp7	P70280
VAMP8	Endosome (out)	100774199	LOC100774199	Vamp8	O70404
Vesicular protein trafficking	Endosome (out)
ER-MAN1	ER glycosylation	100756512	LOC100756512	Man1b1	A2AJ15
GLC1	ER glycosylation	100689098	LOC100689098	Mogs	Q80UM7
GLC2	ER glycosylation
GPI-anchor biosynthesis	ER glycosylation
N-glycan biosynthesis	ER glycosylation
UGGT	ER glycosylation
BIP	ER lumen chaperones	100689305	Hspa5	Hspa5	P20029
CLGN	ER lumen chaperones	100773546	Clgn	Clgn	P52194
CLIMP63	ER lumen chaperones	100766532	LOC100766532	Ckap4	Q8BMK4
CNX	ER lumen chaperones	100689345	Canx	Canx	P35564
CRT	ER lumen chaperones
ER-HSP40	ER lumen chaperones
GRP94	ER lumen chaperones	100773331	Hsp90b1	Hsp90b1	P08113
PDI	ER lumen chaperones
TOR1A	ER lumen chaperones	100770400	Tor1a	Tor1a	Q9ER39
BIP	ER lumen chaperones	100689305	Hspa5	Hspa5	P20029
CLIMP63	ER lumen chaperones	100766532	LOC100766532	Ckap4	Q8BMK4
TRAP complex	ER lumen chaperones
ERGIC53	ER processing/transport	100754529	LOC100754529	Lman1	Q9D0F3
ERGL	ER processing/transport	100755627	LOC100755627	Lman1l	Q8VCD3
JEM1	ER processing/transport	100761007	Blzf1	Blzf1	Q8R2X8
SORCS1	ER processing/transport	100774929	Sorcs1	Sorcs1	Q9JLC4
SORCS2	ER processing/transport	100774826	Sorcs2	Sorcs2	Q9EPR5
SORCS3	ER processing/transport	100771459	Sorcs3	Sorcs3	Q8VI51
VIP36	ER processing/transport	100772915	LOC100772915	Lman2	Q9DBH5
ERD21	ER retention	100750912	LOC100750912	Kdelr1	Q99JH8
ERD22	ER retention	100765889	LOC100765889	Kdelr2	Q9CQM2
ERD23	ER retention	100750636	LOC100750636	Kdelr3	Q8R1L4
ERP44	ER retention	100750874	Erp44	Erp44	Q9D1Q6
TMED11	ER retention	#N/A	#N/A	Tmed11	Q9D2R4
Apoptosis	ER stress
Calcium transport	ER stress
CAPN8	ER stress	100771531	LOC100771531	Capn8	Q91VA3
CEBPA	ER stress	#N/A	#N/A	Cebpa	P53566
CEBPB	ER stress	#N/A	#N/A	Cebpb	P28033
CEBPE	ER stress	100770450	LOC100770450	Cebpe	Q6PZD9
CEBPG	ER stress	100771036	LOC100771036	Cebpd	Q00322
CREB1	ER stress	100761582	Creb1	Creb1	Q01147
CREB3	ER stress	100772940	LOC100772940	Creb3	Q61817
CREB3L1	ER stress	100762192	LOC100762192	Creb3l1	Q9Z125
CREB3L2	ER stress	100771872	Creb3l2	Creb3l2	Q8BH52
CREB3L3	ER stress	100774488	Creb3l3	Creb3l3	Q91XE9
CREB3L4	ER stress	100766300	LOC100766300	Creb3l4	Q9D2A5
CREBBP	ER stress	100769789	LOC100769789	Crebbp	P45481
CREBPA	ER stress	100764159	LOC100764159	Creb5	Q8K1L0
CREBRF	ER stress	100770049	LOC100770049	Crebrf	Q8CDG5
CREP	ER stress	100766520	Ppp1r15b	Ppp1r15b	Q8BFW3
ERAD	ER stress
Immuno stress	ER stress
Lipid metabolism	ER stress
MAP2K4	ER stress	100770977	Map2k4	Map2k4	P47809
NCK1	ER stress	100769675	LOC100769675	Nck1	Q99M51
NCK2	ER stress	100762895	LOC100762895	Nck2	O55033
RACK1	ER stress	100767670	LOC100767670	Gnb2l1	P68040
SERP1	ER stress	100772255	LOC100772255	Serp1	Q9Z1W5
SERP2	ER stress	#N/A	#N/A	Serp2	Q6TAW2
UPR	ER stress
WFS1	ER stress	100770775	Wfs1	Wfs1	P56695
ATF6	ER stress
BIP	ER stress
CHOP	ER stress
CRYA	ER stress
Cyto-HSP70	ER stress
Cyto-HSP90	ER stress
DNAJB1	ER stress
ERDJ6	ER stress
HERP	ER stress
HSP72	ER stress
OSP94	ER stress
ARFGAP	ER-Golgi transport
BAP29	ER-Golgi transport	100754548	LOC100754548	Bcap29	Q61334
BET1	ER-Golgi transport	100761331	LOC100761331	Bet1	O35623
BET1L	ER-Golgi transport	100770224	LOC100770224	Bet1l	O35153
COPII	ER-Golgi transport
ER retention	ER-Golgi transport
ER-Golgi transport other	ER-Golgi transport
GOSR2	ER-Golgi transport	100766577	LOC100766577	Gosr2	O35166
JEM1	ER-Golgi transport	100761007	Blzf1	Blzf1	Q8R2X8
RAB2A	ER-Golgi transport	100757745	LOC100757745	Rab2a	P53994
SEC22B	ER-Golgi transport	100689313	Sec22b	Sec22b	O08547
STX17	ER-Golgi transport	100751748	LOC100751748	Stx17	Q9D0I4
STX5A	ER-Golgi transport	100756021	LOC100756021	Stx5	Q8K1E0
ARF3	ER-Golgi transport others	100766631	Arf3	Arf3	P61205
ARF5	ER-Golgi transport others	100759676	LOC100759676	Arf5	P84084
CDC42	ER-Golgi transport others	100765433	LOC100765433	Cdc42	P60766
DNAJC14	ER-Golgi transport others	100771122	Dnajc14	Dnajc14	Q921R4
GOSR1	ER-Golgi transport others	100689312	Gosr1	Gosr1	O88630
NAPA	ER-Golgi transport others	100765071	LOC100765071	Napa	Q9DB05
NAPB	ER-Golgi transport others	100763425	LOC100763425	Napb	P28663
NAPG	ER-Golgi transport others	100766387	LOC100766387	Napg	Q9CWZ7
NSF	ER-Golgi transport others	100770898	LOC100770898	Nsf	P46460
RAB1A	ER-Golgi transport others	100752891	LOC100752891	Rab1	P62821
RAB2B	ER-Golgi transport others	100774897	Rab2b	Rab2b	P59279
SEC16	ER-Golgi transport others	100752724	Sec16b	Sec16b	Q91XT4
SEC22A	ER-Golgi transport others	100758697	LOC100758697	Sec22a	Q8BH47
SEC22C	ER-Golgi transport others	100772147	LOC100772147	Sec22c	Q8BXT9
SEC23IP	ER-Golgi transport others	100753157	Sec23ip	Sec23ip	Q6NZC7
USO1	ER-Golgi transport others	100754738	Uso1	Uso1	Q9Z1Z0
Vesicular protein trafficking	ER-Golgi transport others
ERDJ1	ER-HSP40	100751540	Dnajc1	Dnajc1	Q61712
ERDJ2	ER-HSP40	100760814	Dnajc11	Dnajc11	Q5U458
ERDJ3	ER-HSP40	100765455	LOC100765455	Dnajb11	Q99KV1
ERDJ4	ER-HSP40	100763648	LOC100763648	Dnajb9	Q9QYI6
ERDJ5	ER-HSP40	100689230	Dnajc10	Dnajc10	Q9DC23
ERDJ6	ER-HSP40	100766172	Dnajc3	Dnajc3	Q91YW3
EDEM1	ERAD	100689456	Edem	Edem1	Q925U4
EDEM2	ERAD	100753801	LOC100753801	Edem2	Q8BJT9
EDEM3	ERAD	100755846	Edem3	Edem3	Q2HXL6
HERP	ERAD
JKAMP	ERAD	100763824	LOC100763824	Jkamp	Q8BI36
SERP1	ERAD	100772255	LOC100772255	Serp1	Q9Z1W5
SERP2	ERAD	#N/A	#N/A	Serp2	Q6TAW2
UBX2	ERAD	100766565	Ubxn4	Ubxn4	Q8VCH8
UBXD8	ERAD	100767643	Faf2	Faf2	Q3TDN2
YOD1	ERAD	100773294	LOC100773294	Yod1	Q8CB27
Apoptosis	ERAD
Autophagy	ERAD
Deglycosylation	ERAD
Deubiquitylation	ERAD
ER stress	ERAD
ERAD Targeting	ERAD
Homostasis	ERAD
NEF	ERAD
Proteasome	ERAD
Recognition misfolded	ERAD
Regulators	ERAD
Retrotranslocation	ERAD
Substrate extration	ERAD
Targeting to ERAD	ERAD
Ubiquitin ligase	ERAD
UBXD family	ERAD
EDEM1	ERAD Targeting	100689456	Edem	Edem1	Q925U4
EDEM2	ERAD Targeting	100753801	LOC100753801	Edem2	Q8BJT9
EDEM3	ERAD Targeting	100755846	Edem3	Edem3	Q2HXL6
ERFAD complex	ERAD Targeting
HERP	ERAD Targeting
NEF-cyto	ERAD Targeting
NEF-Ermem	ERAD Targeting
OS9 complex	ERAD Targeting
XTP3B complex	ERAD Targeting
EDEM1	ERAD Targeting
EDEM2	ERAD Targeting
EDEM3	ERAD Targeting
ERAD	ERAD Targeting
XTP3-B complex	ERAD Targeting
BIP	ERDJ6	100689305	Hspa5	Hspa5	P20029
PRKRIR	ERDJ6	100750790	Prkrir	Prkrir	Q9CUX1
ERdj5	ERFAD complex	100689230	Dnajc10	Dnajc10	Q9DC23
ERFAD	ERFAD complex	100769253	Foxred2	Foxred2	Q3USW5
TXD16	ERFAD complex	100773836	Txndc16	Txndc16	Q7TN22
COPI	ERGIC
COPII	ERGIC
ER retention	ERGIC
ERGIC1	ERGIC	100774570	#N/A	Ergic1	Q9DC16
ERGIC2	ERGIC	100763592	#N/A	Ergic2	Q9CR89
ERGIC3	ERGIC	100755369	Ergic3	Ergic3	Q9CQE7
ERGIC53	ERGIC	100754529	LOC100754529	Lman1	Q9D0F3
ERGL	ERGIC	100755627	LOC100755627	Lman1l	Q8VCD3
VIP36	ERGIC	100772915	LOC100772915	Lman2	Q9DBH5
VIPL	ERGIC	100769742	Lman2l	Lman2l	P59481
MCFD2	ERGIC53	100764995	LOC100764995	Mcfd2	Q8K5B2
CNX	ERp57/PDIA3	100689345	Canx	Canx	P35564
CRT	ERp57/PDIA3
ER retention	ERQC
ERGIC	ERQC
SORCS	ERQC
MVB12A	ESCRT-I	#N/A	#N/A	Mvb12a	Q78HU3
MVB12B	ESCRT-I	#N/A	#N/A	Mvb12b	Q6KAU4
TSG101	ESCRT-I	100752541	Tsg101	Tsg101	Q61187
UBAP1	ESCRT-I	#N/A	#N/A	Ubap1	Q8BH48
VPS28	ESCRT-I	100761380	LOC100761380	Vps28	Q9D1C8
VPS37A	ESCRT-I	100751708	Vps37a	Vps37a	Q8CHS8
VPS37B	ESCRT-I	100767219	LOC100767219	Vps37b	Q8R0J7
VPS37C	ESCRT-I	100763936	LOC100763936	Vps37c	Q8R105
VPS37D	ESCRT-I	100755847	LOC100755847	Vps37d	Q810I0
14-3-3 sigma	ESCRT-II	100769890	LOC100769890	Sfn	O70456
SNF8	ESCRT-II	100753514	LOC100753514	Snf8	Q9CZ28
VPS25	ESCRT-II	100760885	LOC100760885	Vps25	Q9CQ80
VPS36	ESCRT-II	100772258	Vps36	Vps36	Q91XD6
SNAP23	Exocrine vesicle	100757957	LOC100757957	Snap23	O09044
STX2	Exocrine vesicle	100768784	LOC100768784	Stx2	Q00262
VAMP8	Exocrine vesicle	100774199	LOC100774199	Vamp8	O70404
EXOC1	Exocyst complex	100770306	LOC100770306	Exoc1	Q8R3S6
EXOC2	Exocyst complex	100755817	Exoc2	Exoc2	Q9D4H1
EXOC3	Exocyst complex	100756215	Exoc3	Exoc3	Q6KAR6
EXOC3L1	Exocyst complex	100760026	Exoc3l	Exoc3l1	Q8BI71
EXOC3L4	Exocyst complex	100756620	LOC100756620	Exoc3l4	Q6DIA2
EXOC4	Exocyst complex	100750685	Exoc4	Exoc4	O35382
EXOC5	Exocyst complex	100769231	Exoc5	Exoc5	Q3TPX4
EXOC6	Exocyst complex	100751436	LOC100751436	Exoc6	Q8R313
EXOC6B	Exocyst complex	100757038	Exoc6b	Exoc6b	A6H5Z3
EXOC7	Exocyst complex	100754030	Exoc7	Exoc7	O35250
EXOC8	Exocyst complex	100764733	LOC100764733	Exoc8	Q6PGF7
ARF3	Exocytosis	100766631	Arf3	Arf3	P61205
ARF6	Exocytosis	100774654	Arf6	Arf6	P62331
Clathrin	Exocytosis
Endosome (out)	Exocytosis
Exocrine vesicle	Exocytosis
Exocyst complex	Exocytosis
RAB11A	Exocytosis	100767114	LOC100767114	Rab11a	P62492
RAB3A	Exocytosis
STXBP5	Exocytosis	100761348	Stxbp5	Stxbp5	Q8K400
STXBP6	Exocytosis	100762497	Stxbp6	Stxbp6	Q8R3T5
VAMP5	Exocytosis	100752031	LOC100752031	Vamp5	Q9Z2P8
VAMP7	Exocytosis	100754032	LOC100754032	Vamp7	P70280
BTRC	F-Box protein	100750426	Btrc	Btrc	Q3ULA2
FBXO1	F-Box protein	100754050	LOC100754050	Fbrs	Q8R089;
FBXO2	F-Box protein	100762647	LOC100762647	Fbxo2	Q80UW2
FBXO4	F-Box protein	100762936	Fbxo4	Fbxo4	Q8CHQ0
FBXO6	F-Box protein	100762938	LOC100762938	Fbxo6	Q9QZN4
FBXW11	F-Box protein	100772242	Fbxw11	LOC100772242	Q5SRY7
FBXW7	F-Box protein	100761759	Fbxw7	Fbxw7	Q8VBV4
SKP1	F-Box protein	100757677	LOC100757677	Skp1	Q9WTX5
SKP2	F-Box protein	100771396	Skp2	Skp2	Q9Z0Z3
Caboxylation	Function
Calcium transport	Function
Cyto-HSP40	Function
Cyto-HSP70	Function
Cyto-HSP90	Function
Disulfide bond formation	Function
ER glycosylation	Function
ER lumen chaperones	Function
ER processing/transport	Function
ER-HSP40	Function
ERAD	Function
ERAD Targeting	Function
Lipid metabolism	Function
Lysyl hydroxylase	Function
N-glycan biosynthesis	Function
NEF	Function
NEF-cyto	Function
NEF-ER	Function
NEF-Ermem	Function
O-sulfation	Function
Oxidoreductase	Function
Oxidoreductase retention	Function
PDI	Function
PPIase	Function
Protein folding	Function
Recognition misfolding	Function
Redox regulation	Function
Redox-related process	Function
Sulfur metabolism	Function
Apoptosis	Function
Apoptosis others	Function
ER stress	Function
Immuno stress	Function
JNK	Function
Other TF	Function
Pro-survival/anti-apoptosis	Function
Regcognition misfolding	Function
TF AARE elements	Function
TF ERAD factors (URP)	Function
TF ERS elements	Function
TF UPR	Function
UPR	Function
Autophagy	Function
Cytosolic ligase	Function
Deglycosylation	Function
Deubiquitylation	Function
E1 activating	Function
E2 conjugation	Function
E3 ligase	Function
E4 ligase extention	Function
Homostasis	Function
Inhibitor ERAD	Function
PNGase	Function
Proteasomal degradation	Function
Regulators	Function
Retrotranslocation	Function
Substrate extration	Function
Targeting to ERAD	Function
Ubiquitin ligase	Function
UBR family	Function
UBXD family	Function
ARFGAP	Function
Autophagosome	Function
COPI regulators	Function
CPY	Function
Endocrine vesicle	Function
Endocytosis	Function
Endosome (in)	Function
Endosome (out)	Function
ER retention	Function
ER-Golgi transport	Function
ER-Golgi transport others	Function
ERGIC	Function
ERQC	Function
Exocrine vesicle	Function
Exocytosis	Function
GAP	Function
GAT	Function
GBP	Function
GEF	Function
Golgi retrieval	Function
Golgi-ER transport	Function
GRT	Function
Lysosome	Function
Qa-SNARE	Function
Qb-SNARE	Function
Qbc-SNARE	Function
Qc-SNARE	Function
R-SNARE	Function
small GTPases	Function
TGN	Function
Vesicular protein trafficking	Function
BAG1	GADD34	100759550	LOC100759550	Bag1	Q60739
PP1C	GADD34	100761737	LOC100761737	Ppp1r1c	Q8BKK4
ARFGAP	GAP
Asap1	GAP	#N/A	#N/A	Asap1	Q9QWY8
Asap2	GAP	100759382	LOC100759382	Asap2	Q7SIG6
Rab3gap1	GAP	100765029	Rab3gap1	Rab3gap1	Q80UJ7
Rabgap1	GAP	100769979	Rabgap1	Rabgap1	A2AWA9
small GTPases Rab	GAP
RAB6A	GARP complex	100761500	LOC100761500	Rab6a	P35279
RAB6B	GARP complex	100766955	Rab6b	Rab6b	P61294
VPS51	GARP complex	100767235	LOC100767235	Vps51	Q3UVL4
VPS52	GARP complex	100753256	LOC100753256	Vps52	Q8C754
VPS53	GARP complex	100760896	Vps53	Vps53	Q8CCB4
VPS54	GARP complex	100768421	Vps54	Vps54	Q5SPW0
ARFGAP	GAT
BIG1	GAT	100761967	LOC100761967	Arfgef1	G3X9K3
BIG2	GAT	100773989	#N/A	Arfgef2	A2A5R2
GOSR2	GAT	100766577	LOC100766577	Gosr2	O35166
RAB2A	GAT	100757745	LOC100757745	Rab2a	P53994
SEC22B	GAT	100689313	Sec22b	Sec22b	O08547
STX5A	GAT	100756021	LOC100756021	Stx5	Q8K1E0
TGN	GAT
TMED2	GAT	100689307	Tmed2	Tmed2	Q9R0Q3
BIG1	GEF	100761967	LOC100761967	Arfgef1	G3X9K3
BIG2	GEF	100773989	#N/A	Arfgef2	A2A5R2
BIG3	GEF	#N/A	#N/A	Arfgef3	Q3UGY8
CYTH1	GEF	100768404	LOC100768404	Cyth1	Q9QX11
CYTH3	GEF	100756495	Cyth3	Cyth3	O08967
GAP	GEF
GBP	GEF
SEC12	GEF	100764138	LOC100764138	Preb	Q9WUQ2
small GTPases	GEF
GLC2A	GLC2	100752162	Ganab	Ganab	Q8BHN3
GLC2B	GLC2	100753910	LOC100753910	Prkcsh	O08795
GLC1	Glycosylation	100689098	LOC100689098	Mogs	Q80UM7
N-glycan	Glycosylation
COPI	Golgi retrieval
RER1	Golgi retrieval	100757730	LOC100757730	Rer1	Q9CQU3
COPI	Golgi-ER transport
COPI regulators	Golgi-ER transport
Golgi retrieval	Golgi-ER transport
SEC20	Golgi-ER transport	100770337	LOC100770337	Bnip1	Q6QD59
SEC22B	Golgi-ER transport	100689313	Sec22b	Sec22b	O08547
STX18	Golgi-ER transport	100772503	LOC100772503	Stx18	Q8VDS8
USE1	Golgi-ER transport	100756228	LOC100756228	Use1	Q9CQ56
Vesicular protein trafficking	Golgi-ER transport
ARF1	GRT	100757864	Arf1	Arf1	P84078
ARF4	GRT	100769922	LOC100769922	Arf4	P61750
BIG1	GRT	100761967	LOC100761967	Arfgef1	G3X9K3
BIG2	GRT	100773989	#N/A	Arfgef2	A2A5R2
Golgi retrieval	GRT
GOSR1	GRT	100689312	Gosr1	Gosr1	O88630
STX5A	GRT	100756021	LOC100756021	Stx5	Q8K1E0
TGN	GRT
YKT6	GRT	100763402	LOC100763402	Ykt6	Q9CQW1
Arf1	GTP-binding protein	100757864	Arf1	Arf1	P84078
Arf2	GTP-binding protein	103163515	LOC103163515	Arf2	Q8BSL7
Arf3	GTP-binding protein	100766631	Arf3	Arf3	P61205
Arf4	GTP-binding protein	100769922	LOC100769922	Arf4	P61750
Arf5	GTP-binding protein	100759676	LOC100759676	Arf5	P84084
Arf6	GTP-binding protein	100774654	Arf6	Arf6	P62331
HERP1	HERP	100758367	Herpud1	Herpud1	Q9JJK5
HERP2	HERP	100772076	LOC100772076	Herpud2	Q9JJC9
Apoptosis	Homostasis
Calcium transport	Homostasis
ER stress	Homostasis
ERAD	Homostasis
UPR	Homostasis
AUP1	HRD1 complex	100760920	LOC100760920	Aup1	P70295
BiP	HRD1 complex	100689305	Hspa5	Hspa5	P20029
DERL1	HRD1 complex	100762601	LOC100762601	Derl1	Q99J56
DERL2	HRD1 complex	100755526	LOC100755526	Derl2	Q8BNI4
DERL3	HRD1 complex	100768848	LOC100768848	Derl3	Q9D8K3
ERLIN1	HRD1 complex	100754719	LOC100754719	Erlin1	Q91X78
ERLIN2	HRD1 complex	100770510	LOC100770510	Erlin2	Q8BFZ9
GRP94	HRD1 complex	100773331	Hsp90b1	Hsp90b1	P08113
HERP	HRD1 complex
HRD1	HRD1 complex	100765313	Syvn1	Syvn1	Q9DBY1
OS9	HRD1 complex	100758962	LOC100758962	Os9	Q8K2C7
SEL1L	HRD1 complex	100751353	Sel1l	Sel1l	Q9Z2G6
UBE2G2	HRD1 complex	100765997	LOC100765997	Ube2g2	P60605
UBE2J1	HRD1 complex	100772025	LOC100772025	Ube2j1	Q9JJZ4
UBE2K	HRD1 complex	100764110	LOC100764110	Ube2k	P61087
UBQLN1	HRD1 complex	100763773	Ubqln4	Ubqln1	Q8R317
UBXD2	HRD1 complex	100766565	Ubxn4	Ubxn4	Q8VCH8
UBXD8	HRD1 complex	100767643	Faf2	Faf2	Q3TDN2
VIMP	HRD1 complex	100768801	LOC100768801	Vimp	Q9BCZ4
XTP3B	HRD1 complex	100767274	LOC100767274	Erlec1	Q8VEH8
IKBA	IKB	100754153	LOC100754153	Nfkbia	Q9Z1E3
IKBB	IKB	100769201	LOC100769201	Nfkbib	Q60778
IKBD	IKB	100772746	LOC100772746	Nfkbid	Q2TB02
IKBE	IKB	100757980	LOC100757980	Nfkbie	O54910
IKBZ	IKB	100759240	Nfkbiz	Nfkbiz	Q9EST8
IKKA	IKK	100754432	Chuk	Chuk	Q60680
IKKB	IKK	100750488	LOC100750488	Ikbkb	O88351
IKKE	IKK	100761646	Ikbke	Ikbke	Q9R0T8
EIF2AK2	Immuno stress	100757909	LOC100757909	Eif2ak2	Q03963
IKB	Immuno stress
IKK	Immuno stress
NFKB	Immuno stress
PLAP	Inhibitor ERAD	100766011	LOC100766011	Plaa	P27612
SVIP	Inhibitor ERAD	100765826	LOC100765826	Svip	Q3UZP4
IRE1A	IRE1	100750680	Ern1	Ern1	Q9EQY0
IRE1B	IRE1	100761252	Ern2	Ern2	Q9Z2E3
AIP1	IRE1	100752536	Dab2ip	Dab2ip	Q3UHC7
ASK1	IRE1	100752376	Map3k5	Map3k5	O35099
ATF3	IRE1	100763246	LOC100763246	Atf3	Q60765
BI-1	IRE1	100757833	LOC100757833	Tmbim6	Q9D2C7
BIP	IRE1	100689305	Hspa5	Hspa5	P20029
CRT	IRE1
HSP72	IRE1	100764750	LOC100764750	Hspa2	P17156
TRAF2	IRE1	100762099	Traf2	Traf2	P39429
XBP1	IRE1	100689062	Xbp-1	Xbp1	O35426
PP2A	IRE2
ATF6	Isoform
BAP31	Isoform
CRT	Isoform
CRYA	Isoform
IRE1	Isoform
UGGT	Isoform
NFE2L	Isoform
SEC61A	Isoform
TRAM	Isoform
UBQLN	Isoform
MAPK10	JNK	100754361	LOC100754361	Mapk10	Q61831
MAPK8	JNK	100771734	Mapk8	Mapk8	Q91Y86
MAPK9	JNK	100764964	Mapk9	Mapk9	Q9WTU6
ACAT1	Lipid metabolism	100689317	Soat1	Soat1	Q61263
HMGCR KINASE	Lipid metabolism	100769574	LOC100769574	Prkaa1	Q5EG47
HMGCR KINASE 2	Lipid metabolism	100767909	LOC100767909	Prkaa2	Q8BRK8
INO1	Lipid metabolism	100767831	LOC100767831	Isyna1	Q9JHU9
INSIG1	Lipid metabolism	100689080	Insig1	Insig1	Q8BGI3
INSIG2	Lipid metabolism	100689079	Insig2	Insig2	Q91WG1
LDLR	Lipid metabolism	100689399	Ldlr	Ldlr	P35951
PCSK9	Lipid metabolism	100769049	Pcsk9	Pcsk9	Q80W65
SCD1	Lipid metabolism	100750593	LOC100750593	Scd1	P13516
SREBP1	Lipid metabolism	100689018	Srebf1	Srebf1	Q9WTN3
SREBP2	Lipid metabolism	100689017	Srebf2	Srebf2	Q3U1N2
HMG-CR	Lipid metabolism	100756363	LOC100756363	Hmgcr	Q01237
MPR	Lysosome	100759169	LOC100759169	M6pr	P24668
SNAP29	Lysosome	100756340	LOC100756340	Snap29	Q9ERB0
STX7	Lysosome	100758402	LOC100758402	Stx7	O70439
STX8	Lysosome	100774833	LOC100774833	Stx8	O88983
VAMP7	Lysosome	100754032	LOC100754032	Vamp7	P70280
VAMP8	Lysosome	100774199	LOC100774199	Vamp8	O70404
VIPAS39	Lysosome	100760970	Vipar	Vipas39	Q8BGQ1
VPS11	Lysosome	100758112	Vps11	Vps11	Q91W86
VPS16	Lysosome	100770326	Vps16	Vps16	Q920Q4
VPS18	Lysosome	100761887	Vps18	Vps18	Q8R307
VPS33A	Lysosome	100769368	LOC100769368	Vps33a	Q9D2N9
VPS39	Lysosome	100770322	Vps39	Vps39	Q8R5L3
VTI1B	Lysosome	100760166	LOC100760166	Vti1b	O88384
PLOD1	Lysyl hydroxylase	100763844	LOC100763844	Plod1	Q9R0E2
PLOD2	Lysyl hydroxylase	100762939	Plod2	Plod2	Q9R0B9
PLOD3	Lysyl hydroxylase	100768993	Plod3	Plod3	Q9R0E1
OST complex	N-glycan
ALG3	N-glycan biosynthesis	100772003	Alg3	Alg3	Q8K2A8
malectin	N-glycan biosynthesis	100755466	LOC100755466	Mlec	Q6ZQI3
OST complex	N-glycan biosynthesis
POMT1	N-glycan biosynthesis	100755033	LOC100755033	Pomt1	Q8R2R1
POMT2	N-glycan biosynthesis	100764752	Pomt2	Pomt2	Q8BGQ4
NEF-cyto	NEF
NEF-ER	NEF
NEF-Ermem	NEF
BAG1	NEF-cyto	100759550	LOC100759550	Bag1	Q60739
BAG2	NEF-cyto	100750795	LOC100750795	Bag2	Q91YN9
HSPBP1	NEF-cyto	#N/A	#N/A	Hspbp1	Q99P31
HSPH1	NEF-cyto	100689462	Hsp110	Hsph1	Q61699
OSP94	NEF-cyto	100774014	Hspa4l	Hspa4l	P48722
GRP170	NEF-ER	100689308	Hyou1	Hyou1	Q9JKR6
SIL1	NEF-ER	100751151	Sil1	Sil1	Q9EPK6
BAP29	NEF-Ermem	100754548	LOC100754548	Bcap29	Q61334
BAP31	NEF-Ermem
MAFG	NF-E2	100767634	LOC100767634	Mafg	O54790
MAFK	NF-E2	100763840	LOC100763840	Mafk	Q61827
NFE2-P45	NF-E2	100770204	Nfe2	Nfe2	Q07279
NFE2L	NF-E2
NFE2L1	NFE2L	100751832	Nfe2l1	Nfe2l1	Q61985
NFE2L3	NFE2L	103162263		Nfe2l3	Q9WTM4
ASK1	NFKB	100752376	Map3k5	Map3k5	O35099
ATK1	NFKB	100769460	LOC100769460	Akt1	P31750
BCL2	NFKB	100774873	LOC100774873	Bcl2	P10417
CHOP	NFKB	100763514	LOC100763514	Ddit3	P35639
EIF2A	NFKB	100761915	LOC100761915	Eif2s1	Q6ZWX6
IKK	NFKB
NFKB1	NFKB	100770607	Nfkb1	Nfkb1	P25799
NFKB2	NFKB	100774604	Nfkb2	Nfkb2	Q9WTK5
PP5	NFKB	100761879	LOC100761879	Ppp5c	Q60676
NFYA	NFY	100755500	LOC100755500	Nfya	P23708
NFYB	NFY	100772165	LOC100772165	Nfyb	P63139
NFYC	NFY	100753923	Nfyc	Nfyc	P70353
BiP	OS9 complex	100689305	Hspa5	Hspa5	P20029
GRP94	OS9 complex	100773331	Hsp90b1	Hsp90b1	P08113
OS9	OS9 complex	100758962	LOC100758962	Os9	Q8K2C7
DAD1	OST complex	100767387	LOC100767387	Dad1	P61804
DDOST	OST complex	100755259	Ddost	Ddost	O54734
KRTCAP2	OST complex	100757504	LOC100757504	Krtcap2	Q5RL79
OST4	OST complex	100762772	LOC100762772	Ost4	Q99LX8
OTSC	OST complex	100753091	LOC100753091	Ostc	Q78XF5
RPN1	OST complex	100762811	Rpn1	Rpn1	Q91YQ5
RPN2	OST complex	103158732	#N/A	Rpn2	Q9DBG6
STT3A	OST complex	100751391	Stt3a	Stt3a	P46978
STT3B	OST complex	100752084	Stt3b	Stt3b	Q3TDQ1
TUSC3	OST complex	100775078	LOC100775078	Tusc3	Q8BTV1
DAD1	OST complex	100767387	LOC100767387	Dad1	P61804
DDOST	OST complex	100755259	Ddost	Ddost	O54734
KRTCAP2	OST complex	100757504	LOC100757504	Krtcap2	Q5RL79
OST4	OST complex	100762772	LOC100762772	Ost4	Q99LX8
OTSC	OST complex	100753091	LOC100753091	Ostc	Q78XF5
RPN1	OST complex	100762811	Rpn1	Rpn1	Q91YQ5
STT3A	OST complex	100751391	Stt3a	Stt3a	P46978
STT3B	OST complex	100752084	Stt3b	Stt3b	Q3TDQ1
TUSC3	OST complex	100775078	LOC100775078	Tusc3	Q8BTV1
EIF2A	Other TF	100761915	LOC100761915	Eif2s1	Q6ZWX6
EIF2AK2	Other TF	100757909	LOC100757909	Eif2ak2	Q03963
HRF	Other TF	100771160	Epas1	Epas1	P97481
MAF	Other TF	#N/A	#N/A	Maf	P54843
MAFA	Other TF	#N/A	#N/A	Mafa	Q8CF90
MAFB	Other TF	100751374	LOC100751374	Mafb	P54841
MAFF	Other TF	100766059	LOC100766059	Maff	O54791
MAFG	Other TF	100767634	LOC100767634	Mafg	O54790
MAFK	Other TF	100763840	LOC100763840	Mafk	Q61827
YY1	Other TF	100767279	LOC100767279	Yy1	Q00899
ERO1LA	Oxidoreductase	100763138	Ero1l	Ero1l	Q8R180
ERO1LB	Oxidoreductase	100764579	Ero1lb	Ero1lb	Q8R2E9
FMO1	Oxidoreductase	100750993	Fmo1	Fmo1	P50285
FOXRED2	Oxidoreductase	100769253	Foxred2	Foxred2	Q3USW5
SELM	Oxidoreductase	100762068	#N/A	Selm	Q8VHC3
SEP15	Oxidoreductase	100750444	#N/A	Sep15	Q9ERR7
ERP44	Oxidoreductase retention	100750874	Erp44	Erp44	Q9D1Q6
PARK2	Parkin complex	100764359	LOC100764359	Park2	Q9WVS6
UBE2D1	Parkin complex	100773215	LOC100773215	Ube2d1	P61080
UBE2D2	Parkin complex	100757523	LOC100757523	Ube2d2	P62838
ERP19	PDI	100753389	LOC100753389	Txndc12	Q9CQU0
ERP27	PDI	100754205	LOC100754205	Erp27	Q9D8U3
ERP46	PDI	100766506	Txndc5	Txndc5	Q91W90
ERP57	PDI	100689343	Pdia3	Pdia3	P27773
ERP59	PDI	100689433	P4hb	P4hb	P09103
ERP72	PDI	100753458	Pdia4	Pdia4	P08003
PDIA2	PDI	100773412	Pdia2	Pdia2	D3Z6P0
PDIA5	PDI	100766255	Pdia5	Pdia5	Q921X9
PDID	PDI	100762501	LOC100762501	Erp29	P57759
PDILT	PDI	100765109	LOC100765109	Pdilt	Q9DAN1
TMX1	PDI	100760960	LOC100760960	Tmx1	Q8VBT0
TMX2	PDI	100755000	LOC100755000	Tmx2	Q9D710
TMX3	PDI	100771411	LOC100771411	Tmx3	Q8BXZ1
TMX4	PDI	100752266	LOC100752266	Tmx4	Q8C0L0
TXNDC7	PDI	100766687	LOC100766687	Pdia6	Q922R8
ATF4	PERK	100689386	Atf4	Atf4	Q06507
BIP	PERK	100689305	Hspa5	Hspa5	P20029
ERDJ6	PERK	100766172	Dnajc3	Dnajc3	Q91YW3
NRF2	PERK	100752102	LOC100752102	Nfe2l2	Q60795
VCP complex	PLAP
PNG1	PNGase	100770329	LOC100770329	Ngly1	Q9JI78
EIF2A	PP1C	100761915	LOC100761915	Eif2s1	Q6ZWX6
PPP2R1A	PP2A	100773447	Ppp2r1a	Ppp2r1a	Q76MZ3
PPP2R1B	PP2A	100771272	LOC100771272	Ppp2r1b	Q7TNP2
PPP2R2A	PP2A	100758873	Ppp2r2a	Ppp2r2a	Q6P1F6
PPP2R2B	PP2A	100763205	Ppp2r2b	Ppp2r2b	Q6ZWR4
PPP2R2D	PP2A	100774343	Ppp2r2d	Ppp2r2d	Q925E7
PPP2R4	PP2A	100770682	LOC100770682	Ppp2r4	P58389
PPP2R5A	PP2A	100764403	Ppp2r5a	Ppp2r5a	Q6PD03
PPP2R5C	PP2A	100754775	Ppp2r5c	Ppp2r5c	Q60996
PPP2R5E	PP2A	100762509	Ppp2r5e	Ppp2r5e	Q61151
RACK1	PP2A	100767670	LOC100767670	Gnb2l1	P68040
FKBP10	PPIase	100771014	Fkbp10	Fkbp10	Q61576
FKBP11	PPIase	100766921	LOC100766921	Fkbp11	Q9D1M7
FKBP13	PPIase	100757160	LOC100757160	Fkbp2	P45878
FKBP14	PPIase	100758490	LOC100758490	Fkbp14	P59024
FKBP15	PPIase	100756439	Fkbp15	Fkbp15	Q6P9Q6
FKBP1A	PPIase	100763474	LOC100763474	Fkbp1a	P26883
FKBP1B	PPIase	100763278	LOC100763278	Fkbp1b	Q9Z2I2
FKBP23	PPIase	100766686	LOC100766686	Fkbp7	O54998
FKBP3	PPIase	100757543	LOC100757543	Fkbp3	Q62446
FKBP4	PPIase	100762395	LOC100762395	Fkbp4	P30416
FKBP5	PPIase	100760904	Fkbp5	Fkbp5	Q64378
FKBP6	PPIase	100761445	LOC100761445	Fkbp6	Q91XW8
FKBP8	PPIase	100758154	Fkbp8	Fkbp8	O35465
FKBP9	PPIase	100768635	LOC100768635	Fkbp9	Q9Z247
PPIA	PPIase	100773511	LOC100773511	Ppia	P17742
PPIB	PPIase	100774375	LOC100774375	Ppib	P24369
PPIC	PPIase	100774301	#N/A	Ppic	P30412
PPID	PPIase	100752921	LOC100752921	Ppid	Q9CR16
PPIE	PPIase	100773432	LOC100773432	Ppie	Q9QZH3
PPIF	PPIase	100752432	LOC100752432	Ppif	Q99KR7
PPIG	PPIase	100763632	LOC100763632	Ppig	A2AR02
PPIH	PPIase	100768669	LOC100768669	Ppih	Q9D868
PPIL1	PPIase	100753635	LOC100753635	Ppil1	Q9D0W5
PPIL2	PPIase	100760101	Ppil2	Ppil2	Q9D787
PPIL3	PPIase	100758293	LOC100758293	Ppil3	Q9D6L8
PPIL4	PPIase	100759307	Ppil4	Ppil4	Q9CXG3
PPIL6	PPIase	100752280	LOC100752280	Ppil6	Q9D6D8
TMX1	PPIase	100760960	LOC100760960	Tmx1	Q8VBT0
Apoptosis	Pro-survival/anti-apoptosis
ATF2	Pro-survival/anti-apoptosis	100754663	Atf2	Atf2	P16951
ATF4	Pro-survival/anti-apoptosis	100689386	Atf4	Atf4	Q06507
BCL2	Pro-survival/anti-apoptosis	100774873	LOC100774873	Bcl2	P10417
BI-1	Pro-survival/anti-apoptosis	100757833	LOC100757833	Tmbim6	Q9D2C7
CREB1	Pro-survival/anti-apoptosis	100761582	Creb1	Creb1	Q01147
CREB3	Pro-survival/anti-apoptosis	100772940	LOC100772940	Creb3	Q61817
CREB3L1	Pro-survival/anti-apoptosis	100762192	LOC100762192	Creb3l1	Q9Z125
CREB3L2	Pro-survival/anti-apoptosis	100771872	Creb3l2	Creb3l2	Q8BH52
CREB3L3	Pro-survival/anti-apoptosis	100774488	Creb3l3	Creb3l3	Q91XE9
CREB3L4	Pro-survival/anti-apoptosis	100766300	LOC100766300	Creb3l4	Q9D2A5
CREBPA	Pro-survival/anti-apoptosis	100764159	LOC100764159	Creb5	Q8K1L0
GADD34	Pro-survival/anti-apoptosis	100757625	LOC100757625	Ppp1r15a	P17564
IRE1	Pro-survival/anti-apoptosis
PP5	Pro-survival/anti-apoptosis	100761879	LOC100761879	Ppp5c	Q60676
XBP1	Pro-survival/anti-apoptosis	100689062	Xbp-1	Xbp1	O35426
XIAP	Pro-survival/anti-apoptosis	100689374	Xiap	Xiap	Q60989
BAG2	Proteasomal degradation	100750795	LOC100750795	Bag2	Q91YN9
BAG3	Proteasomal degradation	100758034	Bag3	Bag3	Q9JLV1
Deglycosylation	Proteasomal degradation
Proteasome	Proteasomal degradation
Ubiquitin ligase	Proteasomal degradation
RNP13	Proteasomal receptor	100754801	LOC100754801	Adrm1	Q9JKV1
RPN10	Proteasomal receptor	100753298	LOC100753298	Psmd4	O35226
RPT5	Proteasomal receptor	100689203	Psmc3	Psmc3	O88685
19S regulatory particle base	Proteasome 26S
19S regulatory particle lid	Proteasome 26S
20S core particle	Proteasome 26S
Activatior	Proteasome 26S
Proteasomal receptor	Proteasome 26S
CRT/CNX complex	Protein complex
CRYA	Protein complex
ERFAD complex	Protein complex
GLC2	Protein complex
HERP	Protein complex
OS9 complex	Protein complex
OST complex	Protein complex
XTP3B complex	Protein complex
IKB	Protein complex
IKK	Protein complex
NF-E2	Protein complex
NFKB	Protein complex
NFY	Protein complex
PP2A	Protein complex
19S regulatory particle base	Protein complex
19S regulatory particle lid	Protein complex
20S core particle	Protein complex
Activator	Protein complex
AMFR complex	Protein complex
CHIP complex	Protein complex
Cytosolic ligase	Protein complex
EDEM complex	Protein complex
F-Box protein	Protein complex
HRD1 complex	Protein complex
Parkin	Protein complex
Proteasomal receptor	Protein complex
Proteasome 26S	Protein complex
RMA1 complex	Protein complex
SCF type	Protein complex
SEC61 complex	Protein complex
TEB4 complex	Protein complex
TRAP complex	Protein complex
VCP complex	Protein complex
Cyto-HSP40	Protein folding
Cyto-HSP70	Protein folding
Disulfide bond formation	Protein folding
ER glycosylation	Protein folding
ER lumen chaperones	Protein folding
ER processing/transport	Protein folding
ER-HSP40	Protein folding
N-glycan biosynthesis	Protein folding
NEF-ER	Protein folding
PPIase	Protein folding
PRKRIR	Protein folding	100750790	Prkrir	Prkrir	Q9CUX1
Protein processing in ER	Protein folding
Recognition misfolding	Protein folding
SDF2l1	Protein folding	100775047	LOC100775047	Sdf2l1	Q9ESP1
SERP1	Protein folding	100772255	LOC100772255	Serp1	Q9Z1W5
SERP2	Protein folding	#N/A	#N/A	Serp2	Q6TAW2
STX12	Qa-SNARE	100773207	LOC100773207	Stx12	Q9ER00
STX16	Qa-SNARE	100767343	LOC100767343	Stx16	Q8BVI5
STX18	Qa-SNARE	100772503	LOC100772503	Stx18	Q8VDS8
STX1A	Qa-SNARE	100759989	LOC100759989	Stx1a	O35526
STX1B	Qa-SNARE	100754547	LOC100754547	Stx1b	P61264
STX2	Qa-SNARE	100768784	LOC100768784	Stx2	Q00262
STX4	Qa-SNARE	100754836	LOC100754836	Stx4	P70452
STX5A	Qa-SNARE	100756021	LOC100756021	Stx5	Q8K1E0
STX7	Qa-SNARE	100758402	LOC100758402	Stx7	O70439
GOSR2	Qb-SNARE	100766577	LOC100766577	Gosr2	O35166
SEC20	Qb-SNARE	100770337	LOC100770337	Bnip1	Q6QD59
VTI1A	Qb-SNARE	100773548	LOC100773548	Vti1a	O89116
VTI1B	Qb-SNARE	100760166	LOC100760166	Vti1b	O88384
SNAP23	Qbc-SNARE	100757957	LOC100757957	Snap23	O09044
SNAP25	Qbc-SNARE	100769917	LOC100769917	Snap25	P60879
BET1	Qc-SNARE	100761331	LOC100761331	Bet1	O35623
BET1L	Qc-SNARE	100770224	LOC100770224	Bet1l	O35153
STX6	Qc-SNARE	100753913	LOC100753913	Stx6	Q9JKK1
STX8	Qc-SNARE	100774833	LOC100774833	Stx8	O88983
USE1	Qc-SNARE	100756228	LOC100756228	Use1	Q9CQ56
SEC22A	R-SNARE	100758697	LOC100758697	Sec22a	Q8BH47
SEC22B	R-SNARE	100689313	Sec22b	Sec22b	O08547
SEC22C	R-SNARE	100772147	LOC100772147	Sec22c	Q8BXT9
VAMP2	R-SNARE	100753583	LOC100753583	Vamp2	P63044
VAMP4	R-SNARE	100771557	LOC100771557	Vamp4	O70480
VAMP7	R-SNARE	100754032	LOC100754032	Vamp7	P70280
VAMP8	R-SNARE	100774199	LOC100774199	Vamp8	O70404
YKT6	R-SNARE	100763402	LOC100763402	Ykt6	Q9CQW1
RAB6A	RABGAB1	100761500	LOC100761500	Rab6a	P35279
RAB6B	RABGAB1	100766955	Rab6b	Rab6b	P61294
BIP	Recognition misfolding	100689305	Hspa5	Hspa5	P20029
CNX	Recognition misfolding	100689345	Canx	Canx	P35564
CRT	Recognition misfolding
CRYA	Recognition misfolding
Cyto-HSP40	Recognition misfolding
Cyto-HSP70	Recognition misfolding
Cyto-HSP90	Recognition misfolding
ER processing/transport	Recognition misfolding
ER-HSP40	Recognition misfolding
ER-MAN1	Recognition misfolding	100756512	LOC100756512	Man1b1	A2AJ15
ERAD Targeting	Recognition misfolding
ERDJ6	Recognition misfolding	100766172	Dnajc3	Dnajc3	Q91YW3
ERO1LA	Recognition misfolding	100763138	Ero1l	Ero1l	Q8R180
ERO1LB	Recognition misfolding	100764579	Ero1lb	Ero1lb	Q8R2E9
ERP29	Recognition misfolding	100762501	LOC100762501	Erp29	P57759
ERP46	Recognition misfolding	100766506	Txndc5	Txndc5	Q91W90
ERP57	Recognition misfolding	100689343	Pdia3	Pdia3	P27773
ERP59	Recognition misfolding	100689433	P4hb	P4hb	P09103
ERP72	Recognition misfolding	100753458	Pdia4	Pdia4	P08003
GRP94	Recognition misfolding	100773331	Hsp90b1	Hsp90b1	P08113
PDI	Recognition misfolding
SEP15	Recognition misfolding	100750444	#N/A	Sep15	Q9ERR7
TXNDC7	Recognition misfolding	100766687	LOC100766687	Pdia6	Q922R8
UPR	Recognition misfolding
ER-MAN1	Recognition misfolding
ERAD	Recognition misfolding
NEF-ER	Recognition misfolding
BAP31	Recognition misfolding
ERP44	Recognition misfolding	100750874	Erp44	Erp44	Q9D1Q6
GRP170	Recognition misfolding	100689308	Hyou1	Hyou1	Q9JKR6
SIL1	Recognition misfolding	100751151	Sil1	Sil1	Q9EPK6
PRDX4	Redox regulation	100763245	LOC100763245	Prdx4	O08807
Redox-related process	Redox regulation
TMX1	Redox regulation	100760960	LOC100760960	Tmx1	Q8VBT0
TMX2	Redox regulation	100755000	LOC100755000	Tmx2	Q9D710
TMX3	Redox regulation	100771411	LOC100771411	Tmx3	Q8BXZ1
TMX4	Redox regulation	100752266	LOC100752266	Tmx4	Q8C0L0
QSOX1	Redox-related process	100754501	Qsox1	Qsox1	Q8BND5
QSOX2	Redox-related process	100760425	Qsox2	Qsox2	Q3TMX7
ROMO1	Redox-related process	100757211	LOC100757211	Romo1	P60603
SELH	Redox-related process	100754707	LOC100754707	Selh	Q3UQA7
SELK	Redox-related process	100771635	#N/A	Selk	Q9JLJ1
SELO	Redox-related process	100758305	#N/A	Selo	Q9DBC0
SELP	Redox-related process	100762965	LOC100762965	Selp	P70274
SELT	Redox-related process	100768242	LOC100768242	Selt	P62342
SELW	Redox-related process	100763608	LOC100763608	Sepw1	P63300
AUP1	Regulators	100760920	LOC100760920	Aup1	P70295
BAP31	Regulators
DNAJB12	Regulators	100759717	Dnajb12	Dnajb12	Q9QYI4
HERP	Regulators
JAMP	Regulators	100763824	LOC100763824	Jkamp	Q8BI36
PLAP	Regulators	100766011	LOC100766011	Plaa	P27612
SVIP	Regulators	100765826	LOC100765826	Svip	Q3UZP4
TRAM	Regulators
TRAP complex	Regulators
VIMP	Regulators	100768801	LOC100768801	Vimp	Q9BCZ4
DERL1	Retrotranslocation	100762601	LOC100762601	Derl1	Q99J56
DERL2	Retrotranslocation	100755526	LOC100755526	Derl2	Q8BNI4
DERL3	Retrotranslocation	100768848	LOC100768848	Derl3	Q9D8K3
ERAD	Retrotranslocation
SEC61 complex	Retrotranslocation
TRAM	Retrotranslocation
Ubiquitin ligase	Retrotranslocation
UBR family	Retrotranslocation
UBXD family	Retrotranslocation
DERL1	Retrotranslocation	103158862	LOC100762601	Derl1	Q99J56
DERL2	Retrotranslocation	100755526	LOC100755526	Derl2	Q8BNI4
DERL3	Retrotranslocation	100768848	LOC100768848	Derl3	Q9D8K3
SERP1	Retrotranslocation	100772255	LOC100772255	Serp1	Q9Z1W5
SERP2	Retrotranslocation	#N/A	#N/A	Serp2	Q6TAW2
TRAM	Retrotranslocation
BAP31	RMA1 complex
Cyto-HSP70	RMA1 complex
DERL1	RMA1 complex	100762601	LOC100762601	Derl1	Q99J56
DERL2	RMA1 complex	100755526	LOC100755526	Derl2	Q8BNI4
DERL3	RMA1 complex	100768848	LOC100768848	Derl3	Q9D8K3
DNAJB12	RMA1 complex	100759717	Dnajb12	Dnajb12	Q9QYI4
RMA1	RMA1 complex	100757912	LOC100757912	Rnf5	O35445
UBE2J1	RMA1 complex	100772025	LOC100772025	Ube2j1	Q9JJZ4
UBXD2	RMA1 complex	100766565	Ubxn4	Ubxn4	Q8VCH8
CUL1	SCF type	100757763	Cul1	Cul1	Q9WTX6
CUL3	SCF type	100760346	LOC100760346	Cul3	Q9JLV5
RBX1	SCF type	100762556	LOC100762556	Rbx1	P62878
UBE2D1	SCF type	100773215	LOC100773215	Ube2d1	P61080
UBE2D2	SCF type	100757523	LOC100757523	Ube2d2	P62838
SEC11A	SEC11	100752256	LOC100752256	Sec11a	Q9R0P6
SEC11C	SEC11	100769695	LOC100769695	Sec11c	Q9D8V7
SEC61A	SEC61 complex
SEC61B	SEC61 complex	100768703	LOC100768703	Sec61b	Q9CQS8
SEC61G	SEC61 complex	100772250	LOC100772250	Sec61g	P60060
SEC61B	SEC61 complex	100768703	LOC100768703	Sec61b	Q9CQS8
SEC61G	SEC61 complex	100772250	LOC100772250	Sec61g	P60060
ASNA1	SEC61 independent	100761936	Asna1	Asna1	O54984
OXA1L	SEC61 independent	100764174	Oxa1l	Oxa1l	Q8BGA9
SRP54	SEC61 independent
TRC35	SEC61 independent	100769304	LOC100769304	Get4	Q9D1H7
UBL4A	SEC61 independent	100761792	LOC100761792	Ubl4a	P21126
SEC62	SEC61/63 complex	100769200	#N/A	Sec62	Q8BU14
SEC63	SEC61/63 complex	100775020	Sec63	Sec63	Q8VHE0
SEC61A1	SEC61A	100767375	LOC100767375	Sec61a1	P61620
SEC61A2	SEC61A	100771837	Sec61a2	Sec61a2	Q9JLR1
SEC61A1	SEC61A	100767375	LOC100767375	Sec61a1	P61620
SEC61A2	SEC61A	100771837	Sec61a2	Sec61a2	Q9JLR1
FURIN	Signalpeptidase	100682534	Furin	Furin	P23188
SEC11	Signalpeptidase
SPC	Signalpeptidase
CDC42	small GTPases Rab	100765433	LOC100765433	Cdc42	P60766
GAP	small GTPases Rab
RAB11A	small GTPases Rab	100767114	LOC100767114	Rab11a	P62492
RAB1A	small GTPases Rab	100752891	LOC100752891	Rab1	P62821
RAB1B	small GTPases Rab	100763898	#N/A	Rab1b	Q9D1G1
RAB2A	small GTPases Rab	100757745	LOC100757745	Rab2a	P53994
RAB2B	small GTPases Rab	100774897	Rab2b	Rab2b	P59279
RAB3A	small GTPases Rab	100759024	#N/A	Rab3a	P63011
RAB4A	small GTPases Rab	100769824	#N/A	Rab4a	P56371
RAB5B	small GTPases Rab	100768837	#N/A	Rab5b	Q9CQD1
RAB6A	small GTPases Rab	100761500	LOC100761500	Rab6a	P35279
RAB6B	small GTPases Rab	100766955	Rab6b	Rab6b	P61294
SORCS1	Sorcs	100774929	Sorcs1	Sorcs1	Q9JLC4
SORCS2	Sorcs	100774826	Sorcs2	Sorcs2	Q9EPR5
SORCS3	Sorcs	100771459	Sorcs3	Sorcs3	Q8VI51
SPCS1	SPC	100762175	LOC100762175	Spcs1	Q9D958
SPCS2	SPC	100755739	LOC100755739	Spcs2	Q9CYN2
SPCS3	SPC	100766720	LOC100766720
SRP14	SRP	100761457	LOC100761457	Srp14	P16254
SRP19	SRP	100753807	LOC100753807	Srp19	Q9D7A6
SRP54	SRP
SRP68	SRP	100760316	LOC100760316	Srp68	Q8BMA6
SRP72	SRP	100760440	LOC100760440	Srp72	F8VQC1
SRP9	SRP	103160754	#N/A	Srp9	P49962
SRP54B	SRP54B	100756776	Srp54b	Srp54	P14576
SRP54BL	SRP54B	100752875	LOC100752875
SRPBA	SRPR	100758562	Srpr	Srpr	Q9DBG7
SRPBB	SRPR	#N/A	#N/A	Srprb	P47758
NAPA	STXBP6	100765071	LOC100765071	Napa	Q9DB05
NSF	STXBP6	100770898	LOC100770898	Nsf	P46460
SNAP25	STXBP6	100769917	LOC100769917	Snap25	P60879
STX1A	STXBP6	100759989	LOC100759989	Stx1a	O35526
STX4A	STXBP6	100754836	LOC100754836	Stx4	P70452
Retrotranslocation	Substrate extration
VCP complex	Substrate extration
PAPS1	Sulfur metabolism	100762413	LOC100762413	Papss1	Q60967
PAPS2	Sulfur metabolism	100764888	LOC100764888	Papss2	O88428
NPL4	SVIP
UFD1	SVIP
EDEM1	Targeting to ERAD	100689456	Edem	Edem1	Q925U4
EDEM2	Targeting to ERAD	100753801	LOC100753801	Edem2	Q8BJT9
EDEM3	Targeting to ERAD	100755846	Edem3	Edem3	Q2HXL6
HERP	Targeting to ERAD
OS9	Targeting to ERAD	100758962	LOC100758962	Os9	Q8K2C7
XTP3B	Targeting to ERAD	100767274	LOC100767274	Erlec1	Q8VEH8
TEB4	TEB4 complex	100754006	March4	March4	Q80TE3
UBE2G2	TEB4 complex	100765997	LOC100765997	Ube2g2	P60605
UBE2J1	TEB4 complex	100772025	LOC100772025	Ube2j1	Q9JJZ4
UBXD8	TEB4 complex	100767643	Faf2	Faf2	Q3TDN2
ATF4	TF AARE elements	100689386	Atf4	Atf4	Q06507
CHOP	TF AARE elements	100763514	LOC100763514	Ddit3	P35639
NFR2	TF AARE elements	100752102	LOC100752102	Nfe2l2	Q60795
XBP1	TF ERAD/URP	100689062	Xbp-1	Xbp1	O35426
ATF4	TF ERS elements	100689386	Atf4	Atf4	Q06507
ATF6	TF ERS elements
CHOP	TF ERS elements	100763514	LOC100763514	Ddit3	P35639
XBP1	TF ERS elements	100689062	Xbp-1	Xbp1	O35426
ATF3	TF UPR	100763246	LOC100763246	Atf3	Q60765
ATF4	TF UPR	100689386	Atf4	Atf4	Q06507
ATF6	TF UPR
ATF7	TF UPR	100764874	LOC100764874	Atf7	Q8R0S1
EIF2A	TF UPR	100761915	LOC100761915	Eif2s1	Q6ZWX6
NRF2	TF UPR	100752102	LOC100752102	Nfe2l2	Q60795
XBP1	TF UPR	100689062	Xbp-1	Xbp1	O35426
AP3 complex	TGN
ARF3	TGN	100766631	Arf3	Arf3	P61205
ARF4	TGN	100769922	LOC100769922	Arf4	P61750
ARF5	TGN	100759676	LOC100759676	Arf5	P84084
ARL1	TGN	100768683	Arl13b	Arl1	P61211
BIG1	TGN	100761967	LOC100761967	Arfgef1	G3X9K3
BIG2	TGN	100773989	#N/A	Arfgef2	A2A5R2
Clathrin	TGN
CPY	TGN
SNAP29	TGN	100756340	LOC100756340	Snap29	Q9ERB0
STX11	TGN	100757009	LOC100757009	Stx11	Q9D3G5
STX16	TGN	100767343	LOC100767343	Stx16	Q8BVI5
STX19	TGN	100768974	LOC100768974	Stx19	Q8R1Q0
STX6	TGN	100753913	LOC100753913	Stx6	Q9JKK1
ARF1	TMED2	100757864	Arf1	Arf1	P84078
ARFGAP1	TMED2	100759225	LOC100759225	Arfgap1	Q9EPJ9
COPI	TMED2
COPII	TMED2
TMED10	TMED2	100759613	LOC100759613	Tmed10	Q9D1D4
ASK1	TRAF2	100752376	Map3k5	Map3k5	O35099
ATF3	TRAF2	100763246	LOC100763246	Atf3	Q60765
TRAM1	TRAM	100773434	LOC100773434	Tram1	Q91V04
TRAM1L1	TRAM	100771528	LOC100771528	Tram1l1	Q8QZR0
TRAM2	TRAM	100773824	Tram2	Tram2	Q924Z5
TRAM1	TRAM	100773434	LOC100773434	Tram1	Q91V04
TRAM1L1	TRAM	100771528	LOC100771528	Tram1l1	Q8QZR0
TRAM2	TRAM	100773824	Tram2	Tram2	Q924Z5
BAG6	Translocation	100763893	LOC100763893	Bag6	Q9Z1R2
ER lumen chaperones	Translocation
N-glycan	Translocation
P180	Translocation	100768883	Rrbp1	Rrbp1	Q99PL5
Retrotranslocation	Translocation
SEC61 complex	Translocation
Sec61 independent translocation	Translocation
SEC62/63 complex	Translocation
Signalpeptidase	Translocation
SRP	Translocation
SRPR	Translocation
TRAM	Translocation
WRB	Translocation	100754848	LOC100754848	Wrb	Q8K0D7
TRAPA	TRAP complex	100767661	LOC100767661	Ssr1	Q9CY50
TRAPB	TRAP complex	100758563	LOC100758563	Ssr2	Q9CPW5
TRAPD	TRAP complex	100751465	LOC100751465	Ssr4	Q62186
TRAPG	TRAP complex	100759016	LOC100759016	Ssr3	Q9DCF9
TRAPA	TRAP complex	100767661	LOC100767661	Ssr1	Q9CY50
TRAPB	TRAP complex	100758563	LOC100758563	Ssr2	Q9CPW5
TRAPD	TRAP complex	100751465	LOC100751465	Ssr4	Q62186
TRAPG	TRAP complex	100759016	LOC100759016	Ssr3	Q9DCF9
TRAPPC1	Trapp complex	100762000	LOC100762000	Trappc1	Q5NCF2
TRAPPC10	Trapp complex	100768912	Trappc10	Trappc10	Q3TLI0
TRAPPC11	Trapp complex	100752972	LOC100752972	Trappc11	B2RXC1
TRAPPC12	Trapp complex	100764787	Ttc15	Trappc12	Q8K2L8
TRAPPC13	Trapp complex	100761869	LOC100761869	Trappc13	Q3TIR1
TRAPPC2L	Trapp complex	100768363	LOC100768363	Trappc2	Q9CQP2
TRAPPC3	Trapp complex	100758455	LOC100758455	Trappc3	O55013
TRAPPC3L	Trapp complex	100771719	LOC100771719	Trappc3l	Q4KL14
TRAPPC4	Trapp complex	100758891	LOC100758891	Trappc4	Q9ES56
TRAPPC5	Trapp complex	100769309	LOC100769309	Trappc5	Q9CQA1
TRAPPC6A	Trapp complex	100754024	LOC100754024	Trappc6a	Q78XR0
TRAPPC6B	Trapp complex	100757949	LOC100757949	Trappc6b	Q9D289
TRAPPC9	Trapp complex	100770948	Trappc9	Trappc9	Q3U0M1
AMFR complex	Ubiquitin ligase
Cytosolic ligase	Ubiquitin ligase
E1 activating	Ubiquitin ligase
E2 conjugation	Ubiquitin ligase
E3 ligase	Ubiquitin ligase
E4 ligase extention	Ubiquitin ligase
HRD1 complex	Ubiquitin ligase
RMA1 complex	Ubiquitin ligase
TEB4 complex	Ubiquitin ligase
UBQLN1	UBQLN	100763773	Ubqln4	Ubqln1	Q8R317
UBQLN2	UBQLN	100765357	LOC100765357	Ubqln2	Q9QZM0
UBQLN3	UBQLN	100763544	Ubqln3	Ubqln3	Q8C5U9
UBQLNL	UBQLN	100765298	LOC100765298	Ubqlnl	Q14DL0
UBR1	UBR family	100769170	Ubr1	Ubr1	O70481
UBR2	UBR family	100767969	Ubr2	Ubr2	Q6WKZ8
UBR3	UBR family	100772607	LOC100772607	Ubr3	Q5U430
UBR4	UBR family	100764402	Ubr4	Ubr4	A2AN08
UBR5	UBR family	100768719	LOC100768719	Ubr5	Q80TP3
UBR7	UBR family	100767869	LOC100767869	Ubr7	Q8BU04
SAKS1	UBXD family	100755299	LOC100755299	Ubxn1	Q922Y1
UBXD2	UBXD family	100766565	Ubxn4	Ubxn4	Q8VCH8
UBXD8	UBXD family	100767643	Faf2	Faf2	Q3TDN2
UBXN6	UBXD family	100756826	Ubxn6	Ubxn6	Q99PL6
UBXN7	UBXD family	100761607	LOC100761607	Ubxn7	Q6P5G6
UGGT1	UGGT	100773968	LOC100773968	Uggt1	Q6P5E4
UGGT2	UGGT	100762273	LOC100762273	Uggt2	Q2NLC7
UPD-G	UGGT1
UPD-G	UGGT2
ATF4	UPR	100689386	Atf4	Atf4	Q06507
ATF6	UPR
CHOP	UPR	100763514	LOC100763514	Ddit3	P35639
GADD34	UPR	100757625	LOC100757625	Ppp1r15a	P17564
IRE1	UPR
PERK	UPR	100765343	LOC100765343	Eif2ak3	Q9Z2B5
XBP1	UPR	100689062	Xbp-1	Xbp1	O35426
AIP1	UPR	100752536	Dab2ip	Dab2ip	Q3UHC7
Apoptosis	UPR
BI-1	UPR	100757833	LOC100757833	Tmbim6	Q9D2C7
CREB1	UPR	100761582	Creb1	Creb1	Q01147
CREB3L1	UPR	100762192	LOC100762192	Creb3l1	Q9Z125
CREB3L2	UPR	100771872	Creb3l2	Creb3l2	Q8BH52
CREB3L3	UPR	100774488	Creb3l3	Creb3l3	Q91XE9
CREB3L4	UPR	100766300	LOC100766300	Creb3l4	Q9D2A5
CREBBP	UPR	100769789	LOC100769789	Crebbp	P45481
CREBPA	UPR	100764159	LOC100764159	Creb5	Q8K1L0
CREBRF	UPR	100770049	LOC100770049	Crebrf	Q8CDG5
CREP	UPR	100766520	Ppp1r15b	Ppp1r15b	Q8BFW3
EDEM1	UPR	100689456	Edem	Edem1	Q925U4
EDEM2	UPR	100753801	LOC100753801	Edem2	Q8BJT9
EDEM3	UPR	100755846	Edem3	Edem3	Q2HXL6
ERAD	UPR
ERAD targeting	UPR
ERO1	UPR	100763138	Ero1l	Ero1l	Q8R180
ERO1LB	UPR	100764579	Ero1lb	Ero1lb	Q8R2E9
GCN2	UPR	100763206	Eif2ak4	Eif2ak4	Q9QZ05
JKAMP	UPR	100763824	LOC100763824	Jkamp	Q8BI36
NCK1	UPR	100769675	LOC100769675	Nck1	Q99M51
NCK2	UPR	100762895	LOC100762895	Nck2	O55033
NF-E2	UPR
NFKB	UPR
NFY	UPR
NRF2	UPR	100752102	LOC100752102	Nfe2l2	Q60795
PP1C	UPR	100761737	LOC100761737	Ppp1r1c	Q8BKK4
PP2A	UPR
PPP2CB	UPR	100757400	LOC100757400	Ppp2cb	P62715
PPP2R1B	UPR	100771272	LOC100771272	Ppp2r1b	Q7TNP2
PPP2R4	UPR	100770682	LOC100770682	Ppp2r4	P58389
PPP2R5C	UPR	100754775	Ppp2r5c	Ppp2r5c	Q60996
PRKRIR	UPR	100750790	Prkrir	Prkrir	Q9CUX1
PTPN1	UPR	100761071	LOC100761071	Ptpn1	P35821
Regcognition misfolding	UPR
S1P	UPR	100689417	LOC100689417	Mbtps1	Q9WTZ2
S2P	UPR	100689085	Mbtps2	Mbtps2	Q8CHX6
SERP1	UPR	100772255	LOC100772255	Serp1	Q9Z1W5
SERP2	UPR	#N/A	#N/A	Serp2	Q6TAW2
SIL1	UPR	100751151	Sil1	Sil1	Q9EPK6
TRAF2	UPR	100762099	Traf2	Traf2	P39429
VAPB	UPR	100768207	LOC100768207	Vapb	Q9QY76
ATF3	UPR	100763246	LOC100763246	Atf3	Q60765
EIF2A	UPR	100761915	LOC100761915	Eif2s1	Q6ZWX6
NPL4	VCP complex	100754863	LOC100754863	Nploc4	P60670
NSFL1	VCP complex	100763758	LOC100763758	Nsfl1c	Q9CZ44
UFD1	VCP complex	100773227	LOC100773227	Ufd1l	P70362
VCP	VCP complex	103161970	#N/A	Vcp	Q01853
14-3-3 SIGMA	Vesicular protein trafficking	100769890	LOC100769890	Sfn	O70456
Arf2	Vesicular protein trafficking	103163515	LOC103163515	Arf2	Q8BSL7
COPI	Vesicular protein trafficking
COPII	Vesicular protein trafficking
GAP	Vesicular protein trafficking
GEF	Vesicular protein trafficking
GTP-binding protein	Vesicular protein trafficking
RAB4A	Vesicular protein trafficking	100769824	#N/A	Rab4a	P56371
RAB5B	Vesicular protein trafficking	100768837	#N/A	Rab5b	Q9CQD1
small GTPases Rab	Vesicular protein trafficking
TMED1	Vesicular protein trafficking	100757205	LOC100757205	Tmed1	Q3V009
TMED10	Vesicular protein trafficking	100759613	LOC100759613	Tmed10	Q9D1D4
TMED2	Vesicular protein trafficking	100689307	Tmed2	Tmed2	Q9R0Q3
TMED3	Vesicular protein trafficking	100757753	LOC100757753	Tmed3	Q78IS1
TMED4	Vesicular protein trafficking	100764565	LOC100764565	Tmed4	Q8R1V4
TMED5	Vesicular protein trafficking	100764949	LOC100764949	Tmed5	Q9CXE7
TMED6	Vesicular protein trafficking	100760131	LOC100760131	Tmed6	Q9CQG0
TMED8	Vesicular protein trafficking	100773815	LOC100773815	Tmed8	Q3UHI4
TMED9	Vesicular protein trafficking	100769941	LOC100769941	Tmed9	Q99KF1
TRAPP complex	Vesicular protein trafficking
VAMP1	Vesicular protein trafficking	100752483	LOC100752483	Vamp1	Q62442
VAMP3	Vesicular protein trafficking	100763068	LOC100763068	Vamp3	P63024
VAMPA	Vesicular protein trafficking	100758387	LOC100758387	Vapa	Q9WV55
VPS11	Vesicular protein trafficking	100758112	Vps11	Vps11	Q91W86
VPS16	Vesicular protein trafficking	100770326	Vps16	Vps16	Q920Q4
VPS18	Vesicular protein trafficking	100761887	Vps18	Vps18	Q8R307
VPS33A	Vesicular protein trafficking	100769368	LOC100769368	Vps33a	Q9D2N9
RAB11A	VPS33B	100767114	LOC100767114	Rab11a	P62492
VIPAS39	VPS33B	100760970	Vipar	Vipas39	Q8BGQ1
ATF6	XBP1
ERDJ6	XBP1	100766172	Dnajc3	Dnajc3	Q91YW3
BiP	XTP3B complex	100689305	Hspa5	Hspa5	P20029
XTP3B	XTP3B complex	100767274	LOC100767274	Erlec1	Q8VEH8
BET1L	YKT6	100770224	LOC100770224	Bet1l	O35153
GOSR1	YKT6	100689312	Gosr1	Gosr1	O88630
GOSR2	YKT6	100766577	LOC100766577	Gosr2	O35166
STX5A	YKT6	100756021	LOC100756021	Stx5	Q8K1E0

## Sheet: Suppl. Table S4
Mouse_GeneName	LID46946_E11.5_CNS	LID46947_E11.5_CNS	LID46948_E14_CNS	LID46949_E14_CNS	LID46950_E18_CNS	LID46951_E18_CNS	LID46983_8W_Placenta	LID46984_8W_Placenta	LID46985_E14.5_Limb	LID46986_E14.5_Limb	LID46987_E14.5_Whole.Brain	LID46988_E14.5_Whole.Brain	LID47030_8W_Bladder	LID47031_8W_Bladder	LID47036_8W_Cerebellum	LID47037_8W_Cerebellum	LID47144_E14_Liver	LID47145_E14_Liver	LID47146_E14.5_Liver	LID47147_E14.5_Liver	LID47148_E18_Liver	LID47149_E18_Liver	rowsum_pearson	rowsum_spearman	rowsum_spearman_squared
Rhobtb2	28.2718	20.5064	29.9931	35.9744	39.1569	34.6372	4.87803	6.22339	10.6432	12.0897	38.7777	46.4377	14.6301	10.8647	46.8106	47.5005	7.39245	7.88743	8.07219	9.43684	6.81362	7.06176	-25.2874	-30.2705	27.8339
Smarcal1	31.6236	33.1685	37.394	40.684	43.3199	42.2628	17.7541	18.2366	28.091	31.1235	42.1602	41.6196	29.5755	30.907	51.3873	48.651	22.2087	24.3709	23.1403	24.9081	19.2189	19.7376	-27.689	-30.1304	27.5823
Tbc1d9	46.2453	31.7272	63.7994	71.993	88.0412	84.6917	4.90279	3.87687	7.36686	7.38347	73.0232	99.5095	41.7629	43.4138	109.901	97.9595	5.41904	6.13124	6.35685	7.09368	4.73991	5.86126	-25.4393	-30.039	27.3988
Mecp2	48.6498	52.1924	61.8108	70.9538	68.1949	67.9446	14.3122	13.5945	29.9133	33.8845	72.5368	95.2724	48.3557	37.1604	85.6263	74.8393	26.5314	28.9	26.571	26.8661	17.7747	19.0668	-26.8055	-29.9994	27.3361
Btbd6	12.7272	10.7885	18.205	17.5118	23.1232	20.508	3.93709	4.54001	12.388	13.763	22.904	22.2262	15.0241	14.8462	30.7339	27.558	7.26716	7.30203	8.4758	10.464	6.40629	4.94323	-26.8354	-29.9983	27.3474
Dock3	15.1317	13.0327	54.3894	61.1365	100.551	88.4526	0.47047	0.53562	1.53153	1.69422	66.8108	74.9347	18.3074	14.6437	149.151	149.268	0.532507	0.523774	0.874488	1.21973	0.222183	0.529632	-22.192	-29.8922	27.1396
Syt7	29.0976	20.3623	72.0408	66.9296	128.723	117.438	1.16379	0.816182	6.92097	8.07371	80.8052	115.005	2.31141	2.60933	258.153	232.407	1.69149	1.26322	1.84988	1.99008	1.44419	1.02396	-20.5476	-29.8628	27.0921
Syt1	12.5329	12.6621	59.4942	60.3627	156.896	147.296	0.0990463	0.153034	1.4346	1.38048	70.746	102.245	1.78609	1.23718	253.055	235.558	0.15662	0.154051	0.100902	0.288883	0.185153	0.176544	-19.9854	-29.856	27.0546
Vps26b	61.9599	55.5072	76.6126	86.5198	107.125	94.2497	28.4263	27.3676	51.064	52.7929	98.7792	96.3862	61.1735	57.7426	109.408	100.124	37.4321	36.3253	39.0156	32.1623	31.476	38.0982	-26.8215	-29.8402	27.034
Atp6v1g2	7.84518	7.47371	24.8268	25.8034	51.6047	53.0882	0.916178	0.867194	4.84662	6.12849	28.1658	25.0105	6.88168	7.78299	222.872	231.366	2.72518	1.91024	2.8589	3.88387	2.62917	3.35434	-15.5189	-29.8368	27.0313
Arhgef4	8.37953	8.56491	21.5056	21.1159	36.2717	35.8215	1.23808	0.892699	5.79656	6.46315	24.0315	27.7949	13.4219	12.5068	101.964	124.23	2.224	1.81781	1.4799	2.15057	1.74044	2.75409	-18.3224	-29.8323	27.0119
A230070E04Rik	1.19014	0.885316	1.96811	2.16686	2.98829	3.44917	0	0	0.135705	0.125498	1.636	2.37273	0.0525319	0.0449884	7.47347	7.47845	0	0	0	0	0	0	-19.7978	-29.8272	27.0191
Rab3a	13.4315	17.8093	111.362	116.303	217.197	190.702	2.97139	2.78012	9.88711	12.7799	172.886	151.128	15.2343	15.7684	390.329	385.017	3.41431	2.49563	3.80066	5.42458	3.55493	4.20175	-20.5155	-29.8244	26.9992
Kcnip1	1.99166	3.39714	21.1981	22.6636	33.8604	35.3021	0.0495232	0.17854	2.11313	1.31773	21.0027	27.0201	4.04496	3.82401	43.3925	41.5561	0.375887	0.523774	0.269073	0.288883	0.0740611	0	-22.6263	-29.8233	27.022
Plcxd3	0.995828	0.988259	2.31662	2.54275	3.99813	3.46995	0.0247616	0	0.0775459	0.146415	2.18871	4.21281	0.761713	0.42739	7.87901	7.01276	0	0	0.0672683	0.0641962	0	0	-21.488	-29.8159	26.994
Abhd8	41.0718	36.7097	59.7607	67.217	80.0862	78.5206	8.41894	8.21283	38.0169	45.7859	88.4768	84.6678	32.885	30.2997	190.631	191.07	13.0934	10.9376	12.9491	17.7182	10.7018	8.54473	-22.1977	-29.8108	27.0008
Gabrb2	8.03949	7.08253	26.1799	26.0466	65.2272	58.8645	0.0495232	0.0765171	1.39583	1.19223	32.5874	42.7576	1.05064	0.742308	163.692	148.775	0.219268	0.123241	0.168171	0.353079	0.185153	0	-18.1656	-29.7984	26.97
Sv2a	28.6847	23.327	101.583	101.599	176.598	162.506	1.46093	1.50484	14.3072	15.499	120.268	144.301	11.5833	12.4168	427.9	439.558	2.13003	1.72537	1.84988	2.56785	1.18498	1.16519	-19.3279	-29.7939	26.9774
Fam120c	13.3101	12.3738	20.8906	20.8505	29.5119	30.5439	3.86281	3.5708	16.3622	17.9253	23.1693	25.0832	19.7257	18.1753	41.9731	40.6247	5.8889	5.48423	5.78507	6.32333	5.88786	5.50817	-25.973	-29.7736	26.9119
Prepl	37.9872	37.5539	63.9224	69.8703	107.331	112.098	19.6607	19.8689	28.5369	27.8815	66.8771	82.9488	29.6805	34.1237	204.883	188.797	21.2376	20.304	20.5505	21.3452	22.6997	25.7048	-20.4277	-29.7679	26.8992
Scg2	6.31501	3.17067	30.4031	28.0808	63.3518	71.56	0	0.0255057	0.542821	0.334662	22.7493	34.4288	0.420256	0.247436	100.689	112.506	0.0939718	0.0308103	0.0336341	0.0962943	0	0.0353088	-19.5425	-29.7543	26.8926
Pacs2	86.4184	81.8196	111.915	101.997	136.699	115.402	48.4337	49.073	76.2276	88.4134	119.141	145.536	72.9143	67.5501	184.635	213.999	54.0965	52.0077	58.6916	61.0185	36.4751	38.7691	-24.1297	-29.7476	26.8886
Fut9	5.22202	7.24723	15.6628	22.5531	46.0815	48.2884	0.0247616	0.0255057	0.426503	0.439244	23.921	23.6063	8.74657	11.1796	73.1125	66.0186	0.031324	0	0.0336341	0.128392	0.0370306	0	-21.1402	-29.7362	26.8503
Gm514	1.38444	0.638251	3.25967	2.63119	4.78127	5.33998	0.148569	0.17854	0.484662	0.418327	3.2499	4.64862	0.604117	0.517366	13.4117	15.8609	0.0939718	0.246482	0.336341	0.288883	0.185153	0.0353088	-18.3782	-29.7194	26.8278
Reep2	14.5488	14.968	53.6309	57.7315	81.0754	75.4455	0.891417	3.21372	4.10993	4.32969	69.0879	61.231	14.42	15.2286	152.685	141.707	2.38062	1.97186	2.58983	2.40736	1.66638	1.73013	-21.7403	-29.7024	26.7911
Foxred2	8.62241	10.7061	16.0319	20.2978	25.2047	23.5001	2.03045	2.19349	11.3023	14.8297	27.7457	18.5945	7.43327	8.03043	37.7149	34.3516	4.26006	4.55992	5.44873	6.67641	3.18463	3.53088	-24.5643	-29.699	26.8145
Kif1b	266.736	188.552	339.334	373.231	439.979	450.034	29.3672	31.27	76.1307	79.4612	415.522	463.651	126.943	117.15	606.307	631.148	32.295	30.2865	30.2371	35.8857	53.6202	50.8447	-24.7119	-29.6911	26.7571
Tnik	28.5875	20.774	63.1639	68.6764	76.6033	77.5233	2.94663	3.21372	7.07607	7.0279	57.3043	83.9172	35.1701	23.8663	78.6452	77.6608	7.04789	5.48423	5.44873	3.88387	3.55493	3.35434	-25.0994	-29.6877	26.7643
Pi4ka	66.6476	61.1897	100.25	103.435	114.215	107.194	49.3498	47.2365	53.7393	60.3228	104.969	121.784	76.04	70.2943	194.513	189.92	46.9859	52.9012	52.8392	55.3692	33.6237	37.6039	-22.7318	-29.6787	26.7708
Dnajc27	23.7784	21.8858	23.6788	23.7913	34.4787	37.7123	6.43801	6.45294	15.3347	17.005	26.5519	26.1727	16.6264	15.7909	117.953	115.82	9.83572	8.65768	9.18212	8.95537	5.44349	5.82595	-18.0646	-29.6776	26.7729
Abca2	27.786	26.8065	71.4668	66.6864	80.1274	66.407	4.72946	9.74318	26.9084	32.2321	54.386	97.282	37.9543	16.1508	464.572	452.761	11.6212	14.5733	15.3708	21.1206	10.924	13.6645	-15.6009	-29.6697	26.7256
Rragb	22.9526	14.5562	23.6378	27.1521	51.5016	52.5064	1.78283	1.55585	4.86601	4.37152	33.4496	26.7053	4.46522	5.51108	53.2702	60.0742	2.224	2.21834	2.08532	2.47155	1.14795	1.55359	-22.8727	-29.664	26.749
Pclo	12.2657	15.0298	54.8404	54.9676	91.0295	96.9093	0.297139	0.17854	1.58969	1.65239	49.2569	87.4279	5.30573	4.52133	244.394	231.805	0.250592	0.154051	0.336341	0.609864	0.185153	0.141235	-19.0574	-29.6539	26.7086
Snap25	21.8111	20.9182	69.3552	71.5508	154.546	143.12	0.247616	0.153034	1.20196	1.06673	69.1985	84.6436	1.73355	1.34965	1622.15	1735.58	0.187944	0.0924308	0.302707	0.738256	0.185153	0.28247	-12.9691	-29.6471	26.6892
Cdh18	0.607212	0.782372	2.54214	2.12264	5.21405	5.31921	0.0247616	0.0765171	0.775459	1.25498	2.43189	5.39918	1.49716	0.922262	27.6055	26.7362	0.031324	0.184862	0.134537	0.128392	0	0	-15.583	-29.6447	26.6956
Mrap2	1.23871	0.844138	1.35307	1.8352	3.05012	2.86738	0.247616	0.102023	0.697913	0.669323	1.41492	2.00956	0.656649	0.449884	9.61702	12.1354	0.344563	0.184862	0.269073	0.288883	0.185153	0.28247	-16.5592	-29.6437	26.6874
Ncdn	39.0073	32.3655	75.9156	77.4986	158.73	135.661	14.1636	14.5638	43.1931	55.5329	104.859	95.5872	36.2208	35.6083	495.769	504.563	19.2956	19.3488	21.3913	26.9945	13.294	16.348	-16.9805	-29.6347	26.6799
Tmem240	2.42885	2.07946	9.63551	9.92778	19.3105	16.5186	0.222854	0.255057	2.24883	1.98705	11.6952	10.1931	1.49716	1.84452	39.7716	37.1731	0.375887	0.154051	0.369976	0.51357	0.333275	0.353088	-19.6626	-29.6279	26.6562
Prrt1	2.81746	2.30594	12.5672	12.2052	21.0417	15.9576	0	0.306068	1.41521	2.00797	17.3328	16.3186	3.51964	2.24942	57.1518	48.3497	0.0626479	0.0308103	0.0672683	0.160491	0.0740611	0.0353088	-19.2722	-29.6189	26.6236
Slmo1	13.4801	10.3561	14.0227	15.7872	23.8857	19.7185	0.718086	0.816182	4.69153	6.23307	17.6644	17.3597	2.10128	1.5521	21.001	24.9282	1.4409	1.01674	0.908122	1.12343	0.592489	0.529632	-24.7935	-29.6143	26.6521
Camk2n2	7.18939	4.96189	26.8154	26.8426	56.2623	47.2911	0.47047	0.561125	2.01619	3.09562	37.9155	39.5375	0.945575	1.01224	82.6716	87.8513	0.595155	0.400533	0.874488	0.738256	0.222183	0.247162	-20.9757	-29.603	26.6313
Nhlrc1	3.20608	2.18241	4.75625	5.46138	9.21218	9.59951	0.420947	0.433597	1.78356	1.9243	6.23449	6.97293	3.88736	4.38637	7.85004	8.08111	0.501183	0.770256	1.07629	1.02714	0.925764	0.776794	-25.3153	-29.5929	26.5942
Nrxn2	42.262	30.1831	139.797	139.984	206.625	179.232	0.866655	1.27528	2.79165	3.97411	148.965	244.609	3.96616	3.23916	307.687	269.69	0.814423	0.801067	1.31173	1.41232	1.14795	1.5889	-22.2338	-29.5872	26.5669
Clec16a	23.6327	19.9093	33.5808	35.6427	38.7653	35.1359	11.0684	12.9059	13.8807	18.4901	36.3016	47.7936	21.5381	15.9934	64.7121	62.1835	10.4309	10.1366	11.1665	13.3849	9.77607	10.063	-23.6562	-29.5816	26.5821
Kcnt1	2.79318	4.0148	41.9247	38.8267	78.8291	76.9623	0.0495232	0.255057	1.93865	1.75697	44.9458	47.5031	5.56839	5.64604	445.338	394.687	0.031324	0.0924308	0.168171	0.320981	0.259214	0.141235	-14.94	-29.5737	26.5438
Lgi1	1.79735	1.75004	9.04098	9.75089	23.8033	24.2065	0	0.0255057	2.53963	1.73606	9.21909	10.8468	1.73355	1.79954	56.08	59.9372	0.31324	0.0616205	0.0672683	0.0320981	0	0	-17.8334	-29.5687	26.5617
Prkar1a	234.578	183.054	211.961	234.862	262.887	270.428	123.486	119.851	172.152	181.219	252.165	254.27	218.48	201.413	358.9	360.034	152.861	145.578	143.618	129.066	145.012	141.941	-25.4272	-29.5669	26.5592
Cpne6	0.582924	0.905904	6.45784	4.37795	28.1724	26.1597	0	0.0255057	0.523435	0.585658	6.27871	4.43071	2.07501	1.77704	22.5652	33.5024	0.187944	0.154051	0.134537	0.128392	0.0370306	0.0353088	-18.1436	-29.5613	26.5496
Dagla	8.79243	9.30611	26.5284	25.4938	46.6998	40.5797	1.2876	1.37731	13.9777	19.6405	34.3339	38.9806	12.9754	11.787	92.2307	84.9202	1.84811	1.54051	1.78261	2.34316	1.88856	2.22445	-21.9205	-29.559	26.5132
Efcab12	2.7446	2.14123	3.46468	3.64829	4.36909	3.76085	0.346662	0.35708	0.600981	0.941236	3.91314	4.11596	1.02437	0.562355	5.15611	4.49255	0.501183	0.431344	0.57178	0.706158	0.296244	0.459014	-24.86	-29.5534	26.5464
Lsamp	3.81329	2.96478	7.4009	6.50059	13.911	12.3007	0.0742847	0	2.53963	2.4263	7.29568	11.9605	5.46332	2.92424	44.7249	39.8029	0.0939718	0	0	0.128392	0.0370306	0	-18.5198	-29.5426	26.4966
Klhl32	2.89033	1.56474	3.44418	5.24028	6.30632	6.02566	0.0990463	0.17854	1.1438	1.12948	4.77536	6.05289	3.07312	2.09196	6.14099	7.83457	0.0626479	0.215672	0.168171	0.320981	0.333275	0.317779	-25.5395	-29.533	26.4678
Gabra1	1.14156	1.15297	7.4829	6.08049	19.393	20.6743	0.148569	0.102023	0.639754	0.815738	6.96406	9.68462	0.472788	0.719814	234.053	218.437	0.344563	0.0308103	0.235439	0.192589	0.148122	0.176544	-12.7318	-29.5319	26.4809
Kcnc1	8.52526	5.22954	32.7607	29.2969	40.7438	35.2813	0.0742847	0.17854	1.20196	1.1504	31.8578	53.5802	1.05064	0.584849	460.314	435.531	0.15662	0.154051	0.100902	0.449373	0.111092	0.105926	-13.6729	-29.5308	26.4801
4930570G19Rik	0.874386	1.52357	4.61275	5.0855	6.4918	6.64901	0	0.0765171	0.949938	1.04582	5.72601	4.33387	0.945575	1.28217	11.6447	10.8205	0.0939718	0	0.100902	0.0962943	0	0.0353088	-22.5865	-29.5235	26.4834
E030019B06Rik	0.291462	0.123532	0.574031	0.50855	1.3808	1.66225	0	0	0.0193865	0.0418327	1.3486	1.30742	0.105064	0.0224942	1.21661	1.6984	0	0	0	0	0	0	-21.7021	-29.5229	26.4577
Dnm3	5.4892	10.2738	50.3712	48.7545	86.8253	88.1825	1.43617	1.45382	11.9808	13.6165	50.0307	77.7433	5.38452	4.81376	167.603	165.32	2.0987	2.21834	2.21985	3.01722	1.14795	1.12988	-20.5668	-29.5206	26.478
Lrrtm3	1.23871	1.40003	6.90887	5.66038	13.6019	12.9032	0.0495232	0.0255057	0.872392	1.1504	6.72087	9.8541	1.49716	1.1697	39.9164	40.3782	0.031324	0.0924308	0.0336341	0.0962943	0.0370306	0.176544	-17.6231	-29.5161	26.44
Nat8l	15.7147	11.2003	26.0774	30.6457	36.6838	31.6451	0.396185	1.7854	2.30699	2.76096	33.0074	41.5228	3.23071	2.83427	297.114	348.83	0.971042	0.862687	0.97539	1.44441	1.92559	1.44766	-14.223	-29.515	26.438
Rell2	2.04023	1.2765	10.9066	9.86145	20.5059	18.6172	0.148569	0.153034	0.814232	0.836654	13.486	13.4616	0.551585	0.764802	34.7893	41.5835	0.187944	0.0924308	0.235439	0.320981	0.185153	0.423706	-19.8777	-29.5048	26.4289
Csdc2	10.857	10.3355	56.8905	53.7957	105.373	91.0083	0.990463	2.04046	11.4768	15.4572	61.3059	81.254	26.3448	17.5905	170.702	171.593	1.19031	1.17079	1.51354	2.11847	1.11092	1.83606	-21.7279	-29.498	26.412
1500011B03Rik	21.4953	17.5828	39.1161	45.3715	54.4281	51.1558	5.15041	5.48372	9.82895	10.9811	56.2873	41.4986	9.69214	12.5293	53.6178	54.1297	7.79966	7.82581	8.40853	9.14796	6.51738	5.89657	-24.1817	-29.4845	26.4241
Cdr1	1.38444	1.33827	17.5079	19.0596	19.9288	24.9961	0	0.0510114	0.38773	0.250996	14.0166	28.1338	0.288926	0.0899768	576.384	492.729	0	0	0	0.160491	0	0	-12.3169	-29.4574	26.3559
Fbxo44	27.7132	22.1741	39.5671	44.9735	40.8468	41.5979	1.33713	1.55585	8.41373	10.249	58.3434	43.5566	9.92854	10.6622	82.1792	91.2207	1.50355	1.04755	1.74898	2.24687	2.03668	1.83606	-23.5739	-29.4529	26.335
Lonrf2	16.7833	14.0827	71.6103	72.0151	128.352	125.209	0.445708	0.229551	9.65447	10.6255	82.1538	107.33	11.4257	12.5743	100.718	95.7406	0.469859	0.616205	0.840853	0.930845	0.111092	0.28247	-23.1283	-29.4517	26.3484
Grm4	5.97497	3.85009	10.23	10.2816	14.3644	11.5734	0.0742847	0.0255057	1.08564	1.25498	12.3806	18.4734	0.341458	0.179954	303.979	241.009	0.031324	0	0.0336341	0.0962943	0	0	-12.604	-29.45	26.3478
Luzp2	2.35598	1.85299	12.7107	10.9449	24.4834	29.9413	0	0.0510114	0.814232	1.06673	11.6731	20.9188	0.604117	0.472378	73.1705	71.4151	0.0626479	0	0.0672683	0	0	0	-17.8399	-29.4343	26.3188
Dlg4	65.5061	61.8486	144.963	146.573	203.08	165.54	4.33328	5.50923	64.2662	78.9593	178.479	209.406	26.7125	21.7969	266.612	249.2	5.54434	4.06695	4.70878	6.8369	3.40681	5.75534	-24.6929	-29.4337	26.2937
Syt3	1.33587	1.48239	14.9658	15.1459	29.2853	28.8193	0.0495232	0.0510114	2.09374	2.74004	20.0742	20.943	3.57217	3.28415	70.2738	73.8257	0	0.0308103	0.0672683	0.288883	0.148122	0.141235	-19.009	-29.4314	26.291
Spata7	8.25809	7.92666	8.22094	9.19812	11.0876	10.9709	1.33713	1.93843	5.0211	4.99901	8.75482	8.74037	5.43706	3.95898	12.6296	11.6149	3.06975	2.12591	2.42166	1.57281	2.88838	1.90668	-26.7292	-29.4269	26.3124
Dner	18.945	18.6328	121.982	131.759	196.65	174.682	0.198093	0.255057	6.12613	7.17431	157.918	202.602	31.9394	25.5084	311.8	270.265	0.187944	0.0308103	0.100902	0.67406	0	0.0353088	-22.4975	-29.4224	26.2901
Aatk	10.8327	8.99728	63.3484	58.8812	104.219	101.252	2.03045	1.75989	18.2039	24.2002	80.3631	93.166	20.6188	21.347	335.727	338.941	2.0987	2.46482	2.72437	3.91597	4.59179	6.84991	-18.1045	-29.4201	26.2645
C1qtnf4	5.39204	6.42369	45.0204	37.7875	63.9082	55.8932	0.94094	0.867194	10.1585	13.7002	60.0015	58.7856	2.65286	3.44161	85.0469	81.0577	1.84811	1.75618	2.58983	3.08142	0.777642	1.30643	-22.7361	-29.4145	26.3019
Vwa5b1	0.31575	0.32942	1.41458	1.26032	1.83419	1.66225	0	0.0255057	0.0775459	0.0627491	1.06119	1.8885	0.026266	0.0899768	2.05665	1.83537	0	0	0	0	0	0	-22.9513	-29.4123	26.2614
4930414L22Rik	5.63493	4.90012	11.8496	12.3379	19.6403	17.89	1.68379	1.73439	6.37815	7.25798	16.7801	14.6238	5.12186	6.86073	18.8864	17.8058	4.26006	3.14265	3.86793	3.98016	3.77712	3.00125	-24.8216	-29.4009	26.2516
Gpr123	7.35941	6.09427	8.20044	6.85437	10.7166	10.6592	0.0247616	0.255057	0.310184	0.334662	9.26331	15.6164	5.62092	4.11644	23.9557	27.3114	0.031324	0.0616205	0.0336341	0.0962943	0	0.0706176	-22.2721	-29.393	26.2376
Dbc1	4.49337	4.96189	19.107	15.5439	25.3077	22.6274	0.519993	0.204046	7.36686	7.88547	12.4911	28.7633	1.75982	0.944756	56.3117	59.1702	0.720451	0.308103	0.504512	0.738256	0.259214	0.247162	-20.3956	-29.3772	26.2044
Kcnip3	4.08047	3.54126	9.96353	11.763	17.2084	15.1681	0.668563	1.60686	3.06306	3.26295	12.6016	11.6215	4.938	4.52133	66.7109	66.676	0.877071	0.893498	1.34537	1.15553	1.29607	1.16519	-16.8114	-29.3715	26.1779
Map3k10	50.3743	27.5066	57.9771	62.6622	83.7958	76.3597	7.40371	7.90677	30.049	38.6534	76.4942	81.2055	16.9941	15.476	92.6363	92.5082	6.04552	7.17879	8.03856	10.1751	8.62812	9.42745	-25.29	-29.3693	26.181
Nfasc	56.4707	47.7659	119.111	137.928	124.169	105.47	0.272377	1.22427	1.53153	1.84064	125.618	158.126	12.8966	10.1899	273.795	284.017	0.626479	0.277292	0.134537	1.41232	1.03686	0.776794	-21.9906	-29.367	26.1752
Adam11	28.3447	31.892	56.2345	42.5192	67.1438	58.3866	0.965702	1.12225	17.2346	21	46.5376	55.5413	13.5532	12.0569	284.339	261.801	1.09634	0.831877	1.14356	1.7333	1.14795	1.34173	-17.5574	-29.367	26.1859
Gm996	2.40456	1.68828	22.8382	20.4747	49.2553	39.2499	0.173331	0.331574	3.31509	4.20419	29.227	34.2109	1.44463	0.787297	347.198	300.946	0.15662	0.308103	0.40361	0.67406	0.148122	0.353088	-14.0869	-29.3625	26.1757
Olfm1	41.4119	47.8276	158.145	137.839	222.906	211.459	3.86281	6.83553	28.5757	31.3955	155.288	234.319	35.7743	25.3959	301.111	301.467	6.42141	4.89883	6.28958	6.32333	7.44314	6.88522	-23.2735	-29.3557	26.1687
B230217C12Rik	4.08047	5.90897	8.28244	8.60113	11.3967	10.5553	0.792371	0.841688	4.49766	3.97411	9.30753	8.44983	2.33767	1.5296	33.6885	33.2832	0.814423	0.985928	0.706317	1.12343	0.370306	0.423706	-19.3839	-29.3546	26.1777
Rnf152	6.77649	5.53837	29.6651	29.3411	34.829	38.4396	0.321901	0.382585	4.57521	5.16634	27.0604	54.8876	13.0017	6.63579	53.5888	47.117	0.939719	0.831877	0.538146	1.25183	4.59179	3.84866	-23.1917	-29.3501	26.1412
Acot7	27.9318	28.4536	78.1092	69.4723	111.803	99.5897	18.7693	15.3799	20.5109	19.0966	69.6185	86.6047	25.0052	24.4962	184.49	187.92	17.9799	17.0997	18.0615	19.3231	10.924	10.8045	-21.018	-29.349	26.1825
Otud7a	4.71197	2.71771	7.11388	7.84936	12.0974	11.054	0.0495232	0.0765171	1.16319	0.941236	7.82628	9.78147	0.183862	0.179954	35.2817	39.1728	0.0626479	0.0924308	0.0336341	0.128392	0.148122	0.0353088	-18.2284	-29.3467	26.1476
Sema4f	7.77232	5.95014	25.4829	21.5802	37.1991	35.8631	0.247616	0.127528	3.85791	4.53885	27.3699	28.2791	0.577851	0.922262	58.1077	50.596	0.344563	0.0616205	0.168171	0.449373	0.222183	0.353088	-22.2978	-29.3444	26.1403
Ano4	2.86604	2.65595	7.5649	8.07047	11.0258	10.9501	0.0990463	0.17854	0.484662	0.522909	8.20212	8.90985	0.551585	0.449884	14.5704	19.4221	0.125296	0.184862	0.168171	0.0962943	0.333275	0	-22.1984	-29.3388	26.1393
Cacnb4	6.09641	7.08253	20.3986	23.7913	35.6328	35.0527	1.11427	0.918205	3.54773	3.72311	24.9601	25.4463	4.91174	4.40886	160.766	141.488	3.41431	2.9886	2.28712	2.88883	3.77712	3.2131	-16.1022	-29.3354	26.1397
Rps6ka5	7.28655	7.82372	10.7221	15.3228	20.0731	20.5704	6.5123	5.66226	7.5995	7.55081	15.3652	11.5005	10.0073	9.15514	28.7352	28.1332	6.82862	7.14798	6.9959	5.39248	4.99913	5.72003	-21.3409	-29.3275	26.1401
Slc39a3	29.2919	23.0594	46.2095	48.069	70.2764	56.3088	11.6875	11.5286	24.7565	32.4622	68.2478	65.8796	34.4084	31.3344	65.2335	67.4156	12.9994	12.1392	13.9582	20.3502	12.4423	10.522	-26.0438	-29.3264	26.1343
Maneal	11.2213	11.6738	26.7539	31.2648	43.897	41.9926	0.222854	0.127528	2.13251	3.0747	43.2435	37.3342	0.446522	0.809791	55.0372	55.2529	0.031324	0.123241	0.269073	0.320981	0	0.0353088	-23.1446	-29.3241	26.1251
Gpr137c	6.21785	6.42369	10.2915	11.6966	12.5714	11.2618	0.346662	0.204046	3.41202	4.30877	13.0438	12.1784	0.840511	1.34965	20.7114	17.6415	0.375887	0.246482	0.336341	0.417275	0.592489	0.741485	-24.3477	-29.3185	26.0906
Kcnip4	1.23871	2.0177	4.44874	3.84729	7.31616	7.79181	0.371424	0.229551	2.21006	1.96614	4.51006	5.81077	0.840511	0.719814	61.7865	55.2255	0.407211	0.523774	0.470878	0.320981	0.370306	0.388397	-14.0175	-29.3162	26.1051
Kif1a	102.886	71.3811	301.633	291.266	509.926	437.339	0.544755	0.612137	18.5141	23.5937	278.076	452.223	16.6001	10.0099	634.173	654.132	1.03369	0.338913	0.504512	1.60491	1.11092	0.564941	-22.3787	-29.3151	26.0975
Chd9	40.8532	48.4247	58.1411	62.3748	52.2436	57.5347	12.0589	13.4925	46.6439	46.8317	54.2313	66.8723	50.562	42.1091	66.566	65.7172	23.4616	19.811	19.676	18.1675	19.441	20.4438	-28.4528	-29.3083	26.0725
Vwa5b2	8.35524	6.65016	29.9111	22.9069	42.4337	41.5355	0.420947	0.382585	1.49276	1.84064	23.9873	31.1118	7.85353	5.826	37.3673	48.651	1.00237	0.801067	0.97539	2.05428	0.0740611	0.28247	-23.326	-29.2914	26.0842
Fam131b	19.868	12.8885	32.0637	35.5322	55.3349	54.8959	0.519993	0.306068	3.5865	4.05777	39.5957	42.5397	1.05064	1.46212	127.02	115.519	0.15662	0.462154	0.470878	0.641962	0.185153	0.247162	-20.3371	-29.2902	26.0585
Pcdh9	7.72374	8.11196	23.6378	24.2335	34.8909	42.055	0.0990463	0.153034	7.75459	7.71814	23.6115	40.9417	1.83862	1.34965	93.2156	94.234	0.250592	0.0924308	0.235439	0.192589	0.444367	0.28247	-20.0489	-29.2891	26.0467
Rit2	0.534347	0.823549	10.9681	10.5248	29.6768	31.9568	0	0.0255057	0.7173	1.0249	13.9281	14.6722	0.0787979	0.157459	68.5068	76.0446	0	0	0	0	0	0	-17.5675	-29.2792	26.0153
Dgki	2.08881	2.16182	5.92482	6.54482	9.66558	8.58138	0.0742847	0.408091	0.794846	1.00399	7.11882	9.41829	4.938	2.85676	9.55909	10.0535	0.0626479	0.215672	0.235439	0.0962943	0.592489	0.423706	-24.875	-29.2789	26.0163
Clcn4-2	41.6548	42.1863	80.0773	81.6997	112.112	111.537	27.4111	29.204	33.1703	38.5907	84.4752	97.9841	52.5319	49.8921	102.282	109.739	28.5674	29.5778	27.4791	29.2093	31.9574	29.1651	-24.4592	-29.2756	26.0194
Asphd1	1.28729	0.597073	3.97721	3.84729	7.06885	5.67244	0.0247616	0.0255057	0.174478	0.271913	5.1733	5.39918	0.0787979	0.0449884	8.86388	8.95771	0.031324	0.0308103	0.0672683	0.0962943	0.0370306	0.0353088	-22.0769	-29.2609	26.0195
Tcp11l1	11.0756	10.5826	11.3781	12.0062	12.2623	11.8228	2.35235	2.57608	7.4638	6.94423	12.7564	15.0838	5.67345	5.15117	18.6837	16.4636	2.44327	2.7113	2.28712	2.47155	3.25869	2.04791	-26.2516	-29.2541	25.9784
Gm14137	1.45731	1.6471	1.53758	1.54776	2.12272	1.95315	0.718086	0.586631	1.04687	1.23407	2.10027	2.46958	1.86488	1.48462	3.21533	3.31463	0.783099	0.831877	0.672683	1.15553	0.629519	0.706176	-25.0965	-29.253	26.021
Gm5113	6.43645	5.82661	7.29839	7.87147	8.71757	8.80994	3.29329	3.23922	3.74159	4.16236	8.46742	8.5951	4.07123	3.55408	10.5729	11.1766	3.41431	3.48156	3.19524	3.88387	2.29589	2.54223	-24.7877	-29.2518	26.005
Kcnc2	3.47325	2.26476	6.45784	7.95991	23.1438	22.0041	0.0247616	0	0.930551	1.25498	10.6561	9.87831	2.88926	3.4866	21.8121	29.2838	0.0626479	0.0616205	0	0.0962943	0.111092	0.247162	-21.1639	-29.2488	25.9639
Fam19a5	11.3913	10.5003	32.5557	35.2005	47.3799	45.2133	0.495232	0.790677	6.86281	7.8018	46.3608	46.8251	9.61335	7.31061	69.2599	70.1276	0.469859	0.0308103	0.201805	0.577766	0.148122	0.141235	-23.8211	-29.2484	25.9842
Slc8a2	16.8562	17.3563	31.8587	34.3382	46.0197	36.3202	0.47047	1.19877	9.84833	12.8217	34.6877	40.4333	10.8216	6.5908	147.992	111.054	0.125296	0.123241	0.269073	0.577766	0.148122	0.105926	-19.6754	-29.2394	25.9656
Letm2	5.29489	5.1266	8.13893	9.75089	9.68618	9.68262	3.07044	4.28496	6.28122	5.98208	7.98104	8.06245	6.85542	6.5683	14.5414	13.8612	5.16845	4.71397	4.67515	4.81472	3.77712	4.23706	-23.9827	-29.2383	25.9659
D130017N08Rik	2.93891	3.93245	5.6378	5.92571	6.73911	6.60745	0.247616	0.408091	3.14061	3.36753	7.45044	7.38452	2.86299	3.66655	6.9231	8.40983	1.12766	1.13998	0.807219	0.770354	1.40716	1.55359	-26.972	-29.2349	25.9502
Dennd6b	54.4791	51.8836	133.647	128.265	154.587	146.486	10.4494	10.0237	35.1477	45.6813	180.845	120.574	21.0916	33.6513	176.264	170.059	15.0668	15.2203	15.7408	20.9601	15.2196	18.2547	-24.3593	-29.2349	25.966
Peg13	48.3827	45.9541	146.726	153.87	162.501	160.594	7.30467	7.21811	16.905	23.3217	199.371	222.746	59.1247	53.9636	263.889	290.536	5.63831	6.06962	6.45775	10.2393	6.99878	8.86251	-23.8238	-29.2338	25.9363
Bcan	0.680078	0.473541	39.4646	40.5734	93.6469	87.289	0	0.204046	0.969324	1.33865	43.4204	42.9029	0.288926	0.247436	223.567	266.896	0.0626479	0.0308103	0.0336341	0.128392	0	0.0353088	-17.1151	-29.2223	25.919
Gabrb1	0.0728655	0.123532	1.31207	1.68043	4.92553	4.19719	0	0.102023	0.116319	0.250996	1.94552	2.46958	0.367724	0.337413	6.25686	7.01276	0	0.0308103	0	0.0641962	0	0	-19.8047	-29.2208	25.9287
Arhgef9	15.8847	22.627	50.4737	48.7324	59.7452	58.4282	1.16379	2.14248	27.0441	27.8606	45.3438	50.0453	32.491	26.6556	103.325	100.945	2.63121	2.43401	2.05168	3.08142	6.96174	6.39089	-24.6652	-29.2202	25.9008
Nell2	86.1027	50.6277	103.654	125.988	204.152	167.95	0.247616	0.306068	14.2491	13.8885	116.046	137.037	2.33767	2.81177	136.927	121.244	1.00237	0.677826	0.840853	0.770354	0.296244	0.388397	-23.2438	-29.2168	25.9228
Vamp2	59.021	58.9867	132.15	123.622	192.137	167.721	33.5272	33.1829	88.5574	109.225	141.337	159.917	93.5331	96.905	378.337	371.649	31.0107	32.1043	36.2912	53.4433	38.808	44.2772	-21.4716	-29.2157	25.9062
Nrsn1	1.74877	2.84125	10.9886	11.6966	22.9995	23.1676	0.0495232	0.0255057	0.445889	0.481076	13.0217	17.3355	0.183862	0.134965	57.0359	69.7989	0.031324	0	0.0336341	0.0320981	0	0	-17.9161	-29.2137	25.9261
Ntrk3	11.2213	11.8179	48.2186	47.8921	67.8445	65.2226	0.222854	1.3263	15.4316	19.2012	60.4658	48.4957	2.33767	3.1042	101.326	86.7281	1.72282	0.677826	0.807219	1.38022	1.44419	1.65951	-23.0426	-29.2101	25.8888
Gas2l2	0.121442	0.0617662	0.471525	0.331663	0.597658	0.602566	0	0.0255057	0.038773	0.0418327	0.59692	0.798981	0.0525319	0.112471	0.840041	0.410904	0.031324	0	0	0.0320981	0	0	-22.3305	-29.2094	25.89
N28178	5.2706	5.14718	30.1571	28.9652	74.6454	63.9967	0.47047	0.229551	2.07435	1.94522	33.7149	40.3606	4.38642	5.28613	55.153	60.1289	0.250592	0.308103	0.504512	0.545668	0.481397	0.317779	-21.7129	-29.2089	25.9041
Gpr162	27.276	22.5241	63.8199	66.4653	103.23	97.8235	0.990463	1.86192	34.4692	37.7331	91.5719	88.2027	7.61713	7.26562	135.305	134.804	1.59752	1.10917	1.00902	1.7654	0.851703	1.05926	-23.9781	-29.2078	25.8965
Ppfia3	24.7257	14.2268	50.4532	52.7344	76.1705	67.5705	0.445708	0.433597	11.9033	11.2112	62.0575	66.8481	2.3902	1.95699	98.6324	96.2885	0.375887	0.154051	0.40361	0.706158	0.0740611	0.0706176	-23.504	-29.2078	25.9257
Gspt2	9.61824	6.2178	11.0706	9.26445	13.0867	11.6981	1.43617	1.42832	5.4476	5.10359	10.6119	11.791	3.51964	3.64406	13.122	13.0941	1.75414	2.00267	1.91715	1.637	2.40699	2.7894	-25.882	-29.2021	25.9108
Apba2	67.6434	42.2481	103.449	120.305	133.896	125.022	0.173331	0.153034	7.90968	10.2072	121.462	134.132	2.23261	2.36189	137.332	134.311	0.125296	0.0308103	0.100902	0.770354	0	0.0706176	-23.9985	-29.201	25.9029
Ppapdc1a	1.263	0.802961	2.97266	1.85731	3.91569	4.88287	0	0	0.504048	0.292829	3.2499	3.82542	1.49716	2.18194	3.8526	4.73909	0	0	0.0336341	0.0320981	0.0370306	0	-24.6885	-29.1992	25.886
Asic2	2.35598	2.59418	12.0546	11.4092	22.3607	22.482	0.148569	1.14776	1.27951	1.33865	12.0268	19.2724	1.60222	1.30466	35.6293	34.242	0.031324	0	0.0672683	0.256785	0	0	-21.2337	-29.1888	25.8826
A930017M01Rik	0.437193	0.576485	2.07061	2.12264	6.59485	7.75025	0	0.0510114	0.0969324	0.188247	3.18357	2.85696	0.341458	0.652332	10.7757	11.9436	0	0.0308103	0.0672683	0.0320981	0.111092	0.0353088	-19.1409	-29.1838	25.8484
Ksr2	2.08881	1.70887	5.18678	4.90861	5.62623	4.44652	0.0990463	0.102023	0.213251	0.313745	3.13936	10.0478	3.30951	1.57459	20.3927	17.3401	0.0939718	0.154051	0.168171	0.385177	0	0.176544	-19.3865	-29.1829	25.8593
Gria1	5.29489	4.71482	41.1252	53.0219	113.102	108.42	1.41141	0.943711	3.93546	3.49303	50.6276	55.5171	10.2437	7.37809	220.873	201.425	1.12766	0.246482	0.437244	1.09134	0.185153	0.317779	-19.0983	-29.1807	25.8636
Usp20	27.1788	21.1035	39.0341	41.7895	49.8117	46.0652	14.1884	13.212	26.4432	30.6215	53.5017	46.9462	21.433	23.2365	67.5799	66.8952	11.9657	13.2484	14.1936	17.2688	14.0346	15.8537	-24.7789	-29.1739	25.8365
Fbxo41	7.65087	7.02076	28.23	28.722	58.4056	49.1195	0.222854	0.17854	3.35386	5.25001	36.0142	45.6872	6.2513	5.71352	61.0044	59.3619	0.0626479	0.0616205	0.0672683	0.288883	0.0740611	0.0706176	-23.0743	-29.1705	25.8418
Gpr75	1.0444	1.00885	3.95671	3.49352	7.00703	5.6101	0.123808	0.229551	0.348957	0.627491	5.23963	5.88341	0.39399	0.382401	13.18	12.0258	0.031324	0.123241	0.0336341	0.256785	0.111092	0.0706176	-20.7465	-29.1671	25.8381
Ncoa1	24.0456	29.0919	47.747	57.1345	84.5995	75.5701	7.13134	9.66666	42.3207	46.1206	63.8262	58.2772	41.2901	39.3423	93.766	95.4119	10.0863	7.97986	7.66858	9.75782	17.2933	20.6557	-25.5315	-29.1649	25.801
Napb	12.3386	13.4856	34.8724	35.7975	72.0487	73.5131	1.85712	1.53034	7.90968	7.46714	37.8049	45.9293	4.96427	5.98345	194.484	203.699	1.53487	1.41727	1.54717	1.86169	2.14777	2.7894	-17.9702	-29.1649	25.8203
Sox2ot	21.2767	13.0738	18.8815	27.7049	25.1223	22.3573	0.0247616	0	0.38773	0.209164	31.7031	21.4514	0.472788	0.989744	23.1156	32.8175	0.0626479	0.0308103	0.0336341	0.0962943	0	0.0706176	-23.3379	-29.1618	25.8314
Gpr3	0.121442	0.32942	0.75854	0.77388	1.3808	1.47525	0.0247616	0.0255057	0.252024	0.481076	1.23806	0.871616	0.0787979	0.112471	4.20021	4.16383	0	0	0.0336341	0.0320981	0	0.0353088	-18.4119	-29.1538	25.792
Trim66	0.995828	0.802961	2.95216	2.36586	8.01686	8.39437	0.222854	0.153034	0.290797	0.376494	3.33833	3.80121	0.446522	0.539861	27.2869	27.0101	0.250592	0.431344	0.40361	0.256785	0.0740611	0.247162	-15.9295	-29.1434	25.8352
Kcnj6	0.291462	0.185299	1.43508	1.48143	2.86464	3.11672	0	0	0.116319	0.0209164	1.50335	3.07487	0.0525319	0.247436	9.73289	8.43723	0.0626479	0	0.0336341	0	0	0	-17.7039	-29.1386	25.8022
Slitrk2	2.69602	4.92071	5.98632	7.40714	9.12974	10.1397	0.0742847	0.127528	1.97742	2.23805	6.7872	9.12775	0.472788	0.224942	14.7442	14.7925	0.0939718	0.0308103	0.0336341	0.0962943	0.0740611	0	-23.4098	-29.1378	25.7856
Leprotl1	29.2676	27.3624	37.5375	44.0006	41.1148	36.2579	13.0494	13.1099	18.0294	19.7032	48.7042	44.4524	34.461	30.817	50.4314	51.6917	12.7488	14.1419	13.9918	13.9306	18.8856	16.7717	-26.1587	-29.1366	25.7635
Nap1l2	14.3545	9.55317	24.5603	24.9853	33.2216	34.1385	0	0.0510114	0.736686	0.69024	22.3955	29.6349	0.157596	0.337413	66.7109	64.4571	0.0939718	0.0308103	0.0336341	0	0.0740611	0.0706176	-21.4274	-29.1347	25.7913
Dusp15	1.94308	2.42947	13.3052	12.7137	18.3007	19.6769	0.0742847	0	1.08564	1.54781	17.996	13.0016	0.26266	0.472378	44.7539	45.9391	0.031324	0.123241	0	0.0962943	0	0.0353088	-19.7664	-29.1346	25.7738
Serpini1	11.7071	14.4739	52.4418	57.9305	71.9869	81.4088	0.718086	0.918205	3.48957	2.25897	53.4796	60.0204	4.41268	4.13893	88.6678	87.8239	0.751775	0.554585	0.504512	0.609864	0.518428	0.28247	-23.0065	-29.1344	25.7873
Il1rapl1	0.121442	0.226476	0.922549	0.906546	1.36019	1.35058	0	0.0255057	0.155092	0.167331	0.751677	1.54954	0.13133	0.0449884	2.05665	2.575	0	0.0616205	0	0	0	0	-21.6171	-29.134	25.7664
Grm7	0.80152	1.17356	9.20499	9.04334	24.9368	27.5518	0	0.0255057	2.69472	3.91136	9.74969	14.1638	0.315192	0.26993	20.3058	21.5314	0.031324	0	0.0672683	0.0320981	0	0	-20.9724	-29.1332	25.773
Nap1l3	4.76054	3.80892	14.9658	15.4334	22.5049	21.9625	0.445708	0.586631	2.42331	2.40538	15.8736	18.5703	2.36394	2.04697	24.3902	23.9146	0.438535	0.708636	0.437244	0.449373	0.66655	0.706176	-23.5381	-29.131	25.7695
Shank3	27.446	22.6682	39.7721	35.9965	62.4656	56.1426	7.2799	7.39665	31.503	42.9413	43.7741	51.8127	19.2792	14.7562	163.866	143.378	10.4622	10.4447	11.2002	15.2787	7.59126	11.6519	-19.6454	-29.1276	25.7651
Lphn3	17.172	22.1535	50.0432	49.1082	66.608	62.9786	1.31236	1.40281	31.5224	41.6236	48.5937	76.4601	8.32631	5.51108	53.5599	56.376	2.224	1.75618	1.84988	2.66414	1.07389	1.65951	-24.721	-29.1197	25.7361
Tmem151b	20.3538	17.4387	32.8018	36.7704	45.9785	33.8892	0.767609	0.102023	6.95975	11.4622	40.2368	52.8054	1.05064	1.01224	147.673	142.803	0.626479	0.308103	0.605414	1.09134	0.185153	0.353088	-19.1474	-29.1197	25.7658
Faim2	0.412904	0.597073	5.00227	4.55484	16.7344	13.0071	0.0247616	0.0510114	0.135705	0.0836654	5.59336	10.5562	0.866777	0.562355	226.695	237.804	0.125296	0.0308103	0	0.160491	0	0.0706176	-12.3978	-29.1189	25.7497
Pnmal2	23.8999	12.7856	63.4509	61.7335	75.3461	70.6457	0.297139	0.484608	17.0407	14.9134	55.3367	104.521	1.81235	1.5296	148.137	150.418	1.28428	0.277292	0.201805	0.545668	0.185153	0.0706176	-21.9816	-29.1174	25.7607
A830010M20Rik	12.6786	10.8091	16.5034	18.8385	28.3166	28.6531	3.34281	3.69833	6.37815	4.91534	16.8464	15.7375	5.12186	5.39861	36.8459	36.68	5.3564	4.52911	4.2379	3.88387	3.36978	3.49557	-22.4451	-29.1163	25.7877
Etv1	5.85353	8.72962	12.6902	12.5148	19.9288	17.0381	0.792371	0.637642	9.01471	10.4373	12.1153	13.9459	6.77662	4.79126	167.197	141.899	0.845747	0.585395	0.672683	0.898747	0.851703	1.05926	-14.3191	-29.1141	25.7153
Exd2	30.4821	27.0124	33.5193	38.6498	40.0843	36.0709	10.2018	10.2533	19.4446	20.3098	38.225	34.2836	20.9602	21.8194	37.5701	35.8856	12.9681	12.4473	10.9647	13.5454	11.8498	11.1576	-27.2992	-29.1129	25.7381
Porcn	11.6585	16.6769	39.3006	46.3002	44.2473	38.5019	1.48569	2.49956	12.6594	18.8666	60.9521	43.6534	28.2097	28.1402	129.54	116.258	1.75414	1.29403	2.38802	3.85177	8.88733	9.2156	-21.401	-29.1118	25.7208
Psd2	26.5716	16.2033	67.9201	65.7577	87.1551	73.8663	0.247616	0.331574	2.88859	2.46813	63.6272	86.9679	10.2175	7.7605	120.242	117.71	0.125296	0.154051	0.100902	0.481472	0.111092	0.176544	-23.3128	-29.1095	25.7427
Krt222	0.752943	0.617662	1.9066	1.6362	3.64778	4.48808	0.123808	0.102023	0.581594	0.334662	1.83498	2.88117	0.472788	0.539861	25.5778	28.7907	0.281916	0.277292	0.134537	0.417275	0.333275	0.459014	-13.9755	-29.1073	25.7329
Ralgapa1	42.8449	53.0572	67.6331	72.0593	86.9077	93.3978	24.7368	23.3632	53.6812	61.4941	81.8664	73.482	46.5696	50.5894	82.0054	79.6332	35.8972	36.2021	34.7441	32.9968	26.5509	27.7527	-26.9688	-29.0949	25.7248
Kcnn2	0.777232	0.947082	5.76081	9.10968	7.35738	8.14504	0.0742847	0.204046	1.82233	1.81972	7.20725	6.51291	5.96238	3.28415	22.0438	19.5042	0.15662	0.215672	0.134537	0.288883	0.555458	0.635558	-20.8909	-29.0937	25.6831
Crhr1	0.291462	0.391186	4.61275	4.93072	17.5588	15.3135	0	0	0.038773	0.0418327	8.02525	7.69927	0	0.112471	49.4176	49.7468	0	0	0	0	0	0	-16.3228	-29.088	25.6923
Brsk1	46.0753	26.0448	67.5101	75.8624	97.8099	85.8553	2.22854	2.37203	16.1102	20.7072	88.941	97.5967	11.1368	8.30036	110.277	112.971	1.53487	0.955118	1.07629	2.43946	1.18498	1.51828	-24.5688	-29.087	25.6964
Ankdd1b	1.40873	3.02654	4.46924	4.28951	5.64684	4.30108	1.13903	1.30079	2.83043	3.24204	4.59849	4.74546	3.36204	2.85676	7.03897	6.90319	1.47223	1.2016	1.61444	1.50861	1.07389	1.05926	-25.6274	-29.0836	25.7392
Mbd5	10.6626	14.618	17.918	20.8727	19.1457	16.7264	5.64564	5.56024	12.5624	12.257	13.5965	22.8315	18.0973	10.4598	29.3725	25.9965	6.89127	7.45608	7.46678	8.82698	8.03563	8.72127	-25.3055	-29.0824	25.666
Ermn	0.461481	0.350009	0.471525	0.884435	1.19532	0.602566	0.0247616	0	0.0775459	0.104582	1.06119	0.460019	0.0787979	0.0449884	55.153	73.2779	0.031324	0.0308103	0.0336341	0	0	0	-11.4642	-29.08	25.707
9330182L06Rik	4.83341	5.60014	15.5398	14.3721	33.7368	36.6319	0.0990463	0.586631	3.97423	3.36753	13.8618	21.742	6.11997	4.70129	25.6068	27.9689	0.438535	0.431344	0.40361	0.51357	0.814672	0.317779	-22.7345	-29.0791	25.67
Socs7	57.1265	41.6922	53.2823	61.1587	73.5532	69.5652	18.3236	17.3184	25.2024	27.3377	67.1203	70.6493	24.0071	21.6169	101.124	97.3568	16.6643	16.884	18.6669	17.2367	13.368	14.865	-24.3251	-29.0745	25.6924
Klc1	374.771	180.934	384.662	396.669	436.95	431.853	32.9824	32.4943	75.0063	62.2052	347.009	367.217	86.4938	71.4191	500.172	504.344	40.8151	34.2302	37.2666	33.7672	26.1806	26.5522	-24.527	-29.0745	25.7312
Bbs1	21.3496	16.2651	22.9407	21.7129	25.4314	24.3728	2.52568	2.29551	8.84024	11.1066	25.358	28.7633	9.19309	7.51306	22.8839	23.2846	4.94918	5.26855	5.68417	7.51096	2.81432	2.93063	-26.3862	-29.0723	25.6603
Ndp	1.36016	1.77063	2.60364	2.83019	4.12178	4.69586	0.0247616	0.0255057	1.39583	1.38048	3.64784	3.31698	1.54969	0.809791	6.86516	7.64281	0.031324	0	0	0	0	0	-23.9513	-29.0697	25.6538
Tgfbrap1	35.9713	30.6978	46.394	47.7595	46.4525	43.2601	28.3272	26.8575	32.0652	33.3616	46.4713	49.1252	42.9449	41.8167	53.8495	55.2529	25.717	26.2195	26.4028	28.3747	23.4774	25.7048	-26.1546	-29.0644	25.6586
Mapk10	34.4411	29.2772	73.9679	77.4765	95.0895	89.2422	0.0742847	0.127528	0.988711	1.35956	74.7034	100.018	0.341458	0.42739	170.123	184.825	0.15662	0.123241	0.0672683	0.449373	0.0740611	0	-21.9307	-29.0621	25.6615
Pcsk2	8.67099	5.86779	22.3462	20.4747	36.7869	37.8578	0	0.0765171	1.68662	1.29681	22.3071	30.216	0.26266	0.337413	85.4525	87.7143	0.125296	0	0.0672683	0	0.0370306	0.105926	-19.5316	-29.0599	25.6557
Cyp2t4	0.80152	0.844138	0.963551	0.818102	1.00984	0.872682	0.222854	0.255057	0.445889	0.627491	0.773785	1.42848	0.656649	0.607343	1.53525	1.7258	0.219268	0.0924308	0.437244	0.320981	0.296244	0.317779	-24.8659	-29.0542	25.6438
Bai1	59.2396	32.3655	109.783	120.703	170.704	133.271	0.61904	0.586631	4.49766	6.06574	154.293	147.836	2.28514	2.24942	177.075	170.607	0.125296	0.0924308	0.437244	0.930845	0.0740611	0.317779	-23.3363	-29.0531	25.6393
Arhgef7	63.4415	69.1782	94.8996	104.164	111.391	93.2731	29.2929	31.27	59.943	66.6604	94.7113	131.735	57.969	40.3321	148.195	137.762	28.5674	28.099	28.0509	34.4092	29.9577	33.155	-25.5459	-29.0497	25.6179
Rhbdl1	10.2012	10.0061	33.1708	31.6407	56.592	52.3402	3.34281	5.50923	11.7288	15.8337	44.9679	31.9592	23.6656	29.7823	65.3204	62.1013	6.64068	7.54851	8.30763	12.2615	6.48035	8.93313	-23.8854	-29.0474	25.6595
A930003O13Rik	0.242885	0.16471	0.676536	0.442217	1.44262	1.24669	0.0742847	0.0510114	0.193865	0.271913	0.619028	0.77477	0.26266	0.157459	1.91182	1.91755	0.125296	0	0.100902	0.0641962	0.0740611	0.141235	-20.8251	-29.0418	25.5895
Nxph3	1.09298	1.05003	4.20272	7.53981	15.8276	15.4589	0.0495232	0.127528	1.55092	1.19223	9.37385	4.76967	2.49527	1.50711	9.64599	10.3	0.31324	0.0308103	0.201805	0.160491	0.111092	0.141235	-21.1936	-29.0407	25.6043
Mll1	118.649	105.97	118.968	126.916	121.819	109.231	42.9118	41.4468	90.3992	105.021	119.627	150.572	99.2854	74.9506	150.744	145.761	33.3913	47.1705	40.3273	44.2954	24.1439	31.3895	-27.4294	-29.0327	25.6097
Slc5a7	1.0444	3.27361	4.01821	3.13974	3.13255	4.17641	0	0	1.53153	2.32172	3.272	5.56866	0.236394	0.224942	9.79082	12.3819	0.0626479	0	0.134537	0.0320981	0	0	-20.9401	-29.0323	25.6109
Akap6	51.9045	33.6008	53.9794	57.9305	71.5541	74.6143	0.321901	0.612137	5.69963	4.89443	58.5866	90.6238	32.885	20.9196	97.6186	102.096	0.438535	0.0924308	0.201805	0.288883	0.296244	0.141235	-25.2061	-29.0316	25.5995
Usp54	33.0323	35.145	35.9589	38.7161	36.4778	36.5903	11.2665	12.6253	28.692	30.6425	39.4851	39.8764	35.2752	33.2239	79.8329	85.2215	10.8381	9.67442	9.08122	10.464	6.14707	7.52078	-24.2021	-29.0294	25.5878
Amph	12.1928	8.97669	41.5762	43.2931	96.6558	94.686	1.73331	1.19877	2.1519	2.3008	50.1413	54.0644	3.09938	2.04697	147.587	141.296	0.532507	0.924308	0.773585	0.866649	0.185153	0.141235	-20.4527	-29.0271	25.6056
Tspan5	31.7208	30.9037	57.5466	59.3898	88.8656	74.6975	5.91802	6.42744	29.3705	33.2152	72.2052	74.1358	68.5279	63.0512	106.193	109.958	7.23583	5.88476	6.35685	6.7727	6.25816	6.60275	-26.2389	-29.0248	25.5906
Ahcyl1	131.935	140.106	144.635	163.112	168.849	173.498	88.7703	85.4696	122.193	119.056	169.813	136.577	117.251	122.728	355.366	346.611	108.35	104.478	104.703	99.0226	108.907	111.046	-19.0725	-29.0248	25.5938
Prkar1b	15.4232	13.2797	91.2094	92.5561	238.095	217.672	3.4171	2.6781	13.1053	12.4034	106.76	130.379	15.3393	12.3943	297.143	317.875	1.62885	1.47889	1.51354	2.18267	0.999825	0.847411	-20.6931	-29.0237	25.6033
Rgs20	3.40039	2.28535	5.39179	7.34081	7.27494	6.25422	0.198093	0.280563	0.600981	0.752989	5.94709	5.30233	0.551585	0.449884	6.51756	7.36888	0.438535	0.154051	0.369976	0.320981	0.222183	0.176544	-23.8902	-29.0215	25.5871
Csmd3	0.995828	0.802961	9.77902	10.171	17.4557	20.9652	0	0.0255057	1.68662	2.0498	8.29055	14.8659	0.709181	0.449884	11.9633	12.5737	0.0939718	0.0308103	0.0672683	0.0641962	0.0370306	0	-21.6099	-29.0206	25.5621
Lhfpl5	0.267173	0.473541	1.59909	1.39298	5.68806	5.46465	0	0	0.0193865	0.0209164	2.21081	1.8885	0.0525319	0.0674826	5.88029	6.65664	0	0.0308103	0	0.0641962	0	0	-19.5622	-29.0194	25.5966
Ric3	24.6285	17.8298	23.8428	31.1984	29.9035	31.7282	1.33713	1.37731	3.95484	3.34662	28.1879	27.4801	18.9115	15.7684	81.3392	77.1404	1.75414	1.29403	1.41263	0.706158	0.518428	0.776794	-22.1043	-29.0181	25.5931
Sptbn2	87.56	50.3189	88.1342	101.577	101.726	92.2965	6.43801	6.55496	19.0763	22.3178	74.5929	140.911	12.6602	12.5518	348.067	312.972	5.98287	4.99126	6.08778	9.72573	6.73956	7.6267	-19.5554	-29.0147	25.5767
Ntng1	3.69185	5.27072	20.2961	20.8063	21.8867	32.3931	0.198093	0.153034	9.69324	10.5	22.8156	34.6709	2.36394	2.24942	23.5791	28.0237	0.187944	0.154051	0.201805	0.288883	0.0740611	0.0353088	-23.7754	-29.0113	25.5634
Grid2	1.19014	0.761783	4.18222	2.69753	4.78127	6.42045	0.0495232	0	0.969324	1.00399	3.82471	7.57821	0.315192	0.112471	71.0849	57.1704	0.031324	0	0	0	0	0	-13.4679	-29.0103	25.5602
Cadm2	2.21025	3.31479	25.0933	26.0024	75.2225	71.3314	0.173331	0.153034	3.62527	4.83168	31.8799	45.7114	5.67345	4.74627	75.4009	76.5377	0.125296	0.0308103	0	0.192589	0.185153	0.141235	-21.2143	-29.0056	25.5327
Fbxl16	32.4008	22.8947	59.9862	64.2542	87.9588	70.0431	0.61904	1.45382	6.43631	11.6922	88.6978	90.0427	9.08803	6.23089	189.444	177.237	0.563831	0.215672	0.302707	0.995041	0.592489	0.529632	-21.5882	-29.0056	25.5502
Galnt9	5.22202	3.52067	14.3713	13.6645	28.1105	29.2764	0.0495232	0.229551	1.41521	1.65239	19.1014	23.0978	2.75793	3.59907	72.9098	69.4702	0.125296	0.0616205	0.0672683	0.0320981	0.185153	0.141235	-19.1667	-29.0023	25.5385
Jph4	17.2934	11.1385	108.246	121.212	213.405	180.978	0.148569	1.45382	9.98404	12.5498	153.386	139.676	3.99243	3.0817	182.694	171.457	0.281916	0.0924308	0.201805	0.706158	0.185153	0.211853	-22.3598	-29.0011	25.5333
Agap2	28.1018	19.724	158.022	145.932	267.524	220.103	0.420947	2.32102	8.80146	10.5209	196.077	230.906	7.85353	5.62355	177.77	158.691	4.00947	3.75885	4.97785	7.79984	3.55493	4.13113	-21.9923	-28.9977	25.5303
Lrrc4c	2.7446	3.25302	10.5171	11.2544	19.5166	17.0589	0.148569	0.229551	1.91926	2.48905	9.28542	15.5438	0.656649	0.787297	16.1056	17.0662	0.15662	0.154051	0.134537	0.51357	0.148122	0.0353088	-23.0433	-28.9977	25.5387
Fgf14	1.50589	2.42947	6.99087	7.95991	14.6323	14.7317	0.0247616	0.280563	0.678527	0.418327	10.9214	11.6458	0.787979	0.674826	38.4681	30.2425	0	0.0308103	0	0	0	0.105926	-19.2698	-28.9945	25.5342
Zfp169	10.1526	9.36787	8.28244	9.57401	11.3349	9.8904	2.20378	2.34652	7.32809	9.0777	12.7122	10.1931	8.06365	8.88521	14.9759	12.7928	5.54434	5.08369	4.91058	6.86899	5.25834	5.04916	-27.3897	-28.9932	25.545
Syn1	8.30666	6.23839	39.1366	39.4237	56.2623	47.9975	0.297139	0.306068	0.930551	0.752989	29.8239	60.2868	0.551585	0.404895	150.251	147.131	0.219268	0.277292	0.201805	0.449373	0.0740611	0.176544	-18.9211	-28.9932	25.5505
Slc24a2	1.40873	1.42062	4.81776	4.84228	11.6852	15.0642	0.0495232	0.0255057	1.84172	1.73606	4.93011	6.80344	0.236394	0.224942	226.782	233.339	0.125296	0.0308103	0.0336341	0.0320981	0.0370306	0	-12.2842	-28.991	25.5126
Clip3	71.5539	70.5782	107.405	113.783	152.609	128.617	4.13518	4.89709	57.8686	69.7142	135.191	154.034	32.2021	20.5597	407.391	370.307	2.31797	1.60213	2.05168	2.82463	1.48122	1.62421	-21.2352	-28.991	25.5348
Cntn1	6.07212	4.55011	22.4897	21.8676	98.7166	103.912	0.0742847	3.11169	2.11313	2.00797	22.9261	37.7216	6.27757	5.17366	230.924	228.024	0.0939718	0.154051	0.201805	0.385177	0.0740611	0	-16.7865	-28.991	25.5366
Cadps	39.9303	35.5362	117.82	121.61	155.721	178.443	0.123808	0.0765171	4.53644	3.59761	123.474	137.352	2.44274	2.99173	181.507	195.892	0.031324	0	0.0336341	0.320981	0	0.0353088	-23.1089	-28.9856	25.5207
Ndst3	16.9048	12.9709	24.5193	27.0416	18.3007	18.4718	0.0495232	0.459103	1.60908	2.0498	23.0588	24.8653	1.20823	1.07972	83.8882	77.743	0.281916	0.369723	0.336341	0.353079	0.185153	0.353088	-19.1891	-28.9853	25.5151
Frrs1l	2.69602	2.98537	7.93392	8.20313	16.4665	13.6097	0.0247616	0.0255057	1.58969	2.00797	6.80931	11.5005	0.026266	0.0449884	82.4978	76.7021	0	0	0	0.0320981	0	0	-15.2359	-28.9846	25.5174
Apbb1	75.0514	56.3925	115.79	140.669	174.083	166.558	26.2225	24.5875	27.7614	32.4622	165.634	143.526	34.6974	29.9173	247.754	254.596	4.16609	3.01941	3.66612	5.93815	3.44384	3.07187	-23.3786	-28.9718	25.5009
Dcun1d2	21.3739	22.73	24.7243	30.7783	29.2853	30.5854	18.5712	18.2366	23.3219	22.255	29.1385	24.6716	24.2172	26.7006	39.3371	40.2412	20.4545	19.965	19.0033	21.1526	13.8124	13.0643	-24.0686	-28.9706	25.5386
Ankrd34a	1.14156	1.21474	6.53985	7.40714	13.5194	11.5527	0.198093	0.408091	1.8611	2.3008	7.0746	9.39408	1.02437	0.787297	40.9013	35.6665	0.250592	0.123241	0.201805	0.160491	0.0740611	0.105926	-17.7589	-28.9695	25.4849
Doc2b	1.4816	2.49124	5.92482	6.05838	21.4745	18.8873	0.173331	0.586631	5.11803	5.18726	6.72087	10.411	1.62849	0.854779	42.2917	37.9949	0.31324	0.0308103	0.201805	0.128392	0	0.0706176	-18.6375	-28.9684	25.4758
Astn2	6.3393	6.75311	21.8132	15.7208	16.2604	19.3652	0.396185	0.867194	12.0778	13.4492	18.0181	32.2256	6.09371	4.61131	92.4045	78.4279	0.908395	0.431344	0.908122	0.417275	0.481397	0.706176	-18.4413	-28.9673	25.4717
Sult4a1	10.9298	7.84431	51.4987	54.8792	90.9883	85.4605	0.866655	0.35708	2.03558	2.11255	65.1748	55.7108	1.20823	1.79954	203.782	229.449	0.219268	0.123241	0.269073	0.609864	0.0370306	0.105926	-18.9359	-28.9673	25.4985
Cplx2	67.2305	41.5069	65.87	71.1307	116.502	97.782	3.44186	3.31574	16.2846	16.7331	69.4638	97.1367	19.253	11.3371	526.358	486.839	3.57093	2.49563	3.22888	5.80976	12.0349	10.9104	-16.3231	-28.9661	25.4882
Tmem178b	5.44062	5.08542	16.1139	15.8314	24.4628	24.9961	0.123808	0	1.02748	1.10857	18.814	29.296	0.761713	0.449884	20.8272	22.0245	0.219268	0.0924308	0.134537	0.481472	0.148122	0.141235	-22.8243	-28.965	25.4687
Scn2a1	7.43228	7.28841	33.3348	32.5914	82.2295	81.8451	0.61904	1.19877	2.46208	2.4263	35.373	49.9968	5.22693	4.02646	199.408	192.44	0.375887	0.246482	0.100902	0.641962	0.407336	0.388397	-18.1093	-28.965	25.487
Ndrg4	28.0046	36.2156	184.94	176.445	426.707	430.648	5.59612	11.7071	22.624	24.1793	221.722	197.324	41.7892	48.4075	1278.25	1370.23	3.10107	1.94105	2.55619	3.62709	1.88856	1.05926	-16.8455	-28.9639	25.4836
Scg3	31.8908	18.8181	42.0887	50.855	56.963	58.0749	0.0742847	0.153034	0.252024	0.167331	33.0738	48.7378	0.761713	0.922262	132.582	136.776	0.0939718	0	0.0672683	0.0320981	0	0	-20.4626	-28.9627	25.4913
A830082N09Rik	4.6391	4.73541	7.60591	8.18102	12.2829	12.9448	1.43617	1.09674	3.08245	2.48905	8.75482	13.2437	2.57407	2.06947	15.2945	13.9981	1.09634	1.60213	0.97539	0.802453	0.777642	1.12988	-23.9418	-28.9605	25.4784
Cnnm3	23.2198	24.2947	29.2961	31.2869	30.7485	28.757	15.2036	16.6552	24.931	28.8227	38.1365	34.5741	25.5305	19.345	46.1443	45.5829	14.2837	14.0495	17.0861	17.5577	13.0718	16.1714	-25.2076	-28.9593	25.4817
Creg2	1.263	0.967671	5.28928	3.71463	9.21218	8.97616	0.123808	0.229551	0.542821	0.439244	3.38254	9.2246	0.367724	0.292424	10.3991	13.8886	0.187944	0.123241	0.0672683	0.128392	0.111092	0.105926	-21.0335	-28.9571	25.4833
Stk32a	2.89033	3.37655	4.89976	4.59906	5.21405	4.96598	0.247616	0.433597	0.969324	1.25498	4.73114	5.01179	1.3921	1.82203	15.2366	14.7104	1.15899	1.17079	1.68171	1.12343	0.851703	0.60025	-19.9982	-28.9571	25.514
Garnl3	6.50931	6.9384	20.5011	18.0867	36.6838	39.333	1.41141	1.70888	5.97104	6.7769	18.2392	26.6569	3.72977	3.17168	106.54	94.9462	1.12766	1.01674	1.44627	1.15553	0.962794	0.953338	-18.2622	-28.956	25.4703
Gucy2e	0.218596	0.205887	0.881547	0.574883	2.04028	1.91159	0.0742847	0	0.504048	0.313745	0.884325	0.94425	0.39399	0.157459	4.92438	3.12287	0.031324	0.0308103	0.0336341	0.0320981	0.0740611	0	-18.5531	-28.9557	25.4408
Adam22	18.0706	21.9888	50.9862	53.2209	83.0951	85.8553	3.04567	3.31574	20.8017	21.4811	55.8673	64.088	24.0596	23.8663	219.048	209.643	2.94445	1.91024	2.05168	1.50861	0.851703	0.918029	-20.0662	-28.9548	25.465
2310069G16Rik	0.534347	0.350009	0.533028	0.795991	1.73115	1.57914	0	0	0.116319	0.104582	1.59179	1.28321	0.315192	0.179954	1.76698	1.97234	0.031324	0.0308103	0.0336341	0	0.148122	0.0706176	-22.8515	-28.9525	25.4689
Cntnap5c	0.412904	0.226476	1.98861	2.07842	5.52319	5.33998	0	0	0.0193865	0	2.14449	2.85696	0.157596	0.0449884	2.28839	3.09548	0	0	0	0	0	0	-19.9453	-28.9523	25.4766
Gria4	11.0998	10.0473	42.0067	41.4137	68.7925	68.5679	0.544755	0.586631	2.67533	1.88247	40.679	52.3212	16.495	12.0794	243.264	215.012	0.563831	0.184862	0.437244	0.385177	0.259214	0.28247	-17.7611	-28.9514	25.4559
Zdhhc17	48.5041	57.5249	75.157	82.7831	89.4014	90.0525	21.3692	21.3993	40.7504	40.9961	90.6434	71.8841	30.2584	33.6738	122.356	116.779	23.0858	20.8585	21.9295	20.3823	18.8486	20.0201	-25.0285	-28.9514	25.4722
Ralgapb	51.8559	56.7631	63.8814	75.9729	74.6867	76.8792	41.4261	37.0343	43.1737	50.262	83.4582	84.1351	73.0194	70.9917	102.543	97.6034	39.061	37.8966	38.1747	35.3079	26.3287	26.6228	-25.7678	-28.9447	25.4616
Tmem28	1.16585	0.782372	1.8861	1.6362	2.47307	1.87003	0.0247616	0	0.290797	0.606574	2.14449	2.9296	0.0525319	0.0224942	3.30223	2.95851	0	0	0	0	0	0	-23.8009	-28.9429	25.4465
Zfp300	0.728655	1.4618	1.10706	1.54776	2.16393	2.07782	0.123808	0.280563	0.891778	0.522909	1.39281	1.8885	1.2345	0.854779	2.34632	2.16409	0.250592	0.0924308	0.235439	0.224687	0.296244	0.105926	-26.1657	-28.9413	25.427
Cul9	22.6854	16.8828	44.3234	44.5976	54.3457	50.3247	3.14472	4.28496	23.5933	31.1026	53.3911	61.4731	41.2638	34.5511	67.6668	62.0739	2.3493	2.31077	1.98441	3.72338	5.55458	6.28497	-26.8419	-28.9334	25.3971
Zfpm2	8.52526	6.87664	18.943	17.755	13.334	13.485	1.78283	1.88742	4.63337	5.54283	13.9281	21.4756	8.48391	6.25339	34.8472	29.9686	2.28665	2.06429	1.68171	1.7012	1.8145	1.97729	-23.326	-28.9322	25.4167
Stxbp5l	3.18179	3.52067	10.5376	9.1539	16.3635	18.7419	0.173331	0.0255057	0.213251	0.313745	8.77693	14.9869	0.236394	0.202448	105.382	93.6039	0.0626479	0.184862	0.0672683	0.256785	0.0370306	0.0706176	-15.027	-28.9322	25.4283
Kcnmb4	5.87781	8.21491	10.7016	12.1831	16.8581	15.7083	0.173331	0.127528	8.37496	11.9642	14.2597	13.05	1.0769	1.64208	25.3461	22.8463	0.344563	0.123241	0.100902	0.192589	0.0370306	0.176544	-24.4044	-28.9311	25.4019
4933402D24Rik	0.31575	0.288242	0.430523	0.309552	0.432787	0.498676	0.0742847	0.0510114	0.213251	0.23008	0.530595	0.77477	0.210128	0.112471	0.897975	1.17792	0.125296	0.0308103	0.100902	0.192589	0.0740611	0.0706176	-22.3101	-28.9277	25.4352
Stxbp1	57.1751	50.6689	185.576	178.987	362.923	309.802	10.8703	9.89621	26.4432	25.6644	196.674	246.328	28.2359	21.347	925.465	888.402	8.61409	8.07229	8.34127	8.15292	5.77677	6.77929	-18.3569	-28.9232	25.4311
Dock4	24.167	23.6976	49.3256	52.6902	61.3527	66.8018	5.05136	4.69305	18.6304	22.4642	62.6102	58.0109	15.8384	12.6192	83.1351	71.6617	5.2311	4.22101	4.57424	4.91101	7.48017	7.16769	-24.9881	-28.9209	25.3959
Rnf182	5.19774	5.82661	16.0729	20.6294	27.6159	28.2375	0.148569	0.153034	4.05177	4.62252	27.1709	22.0567	0.866777	0.764802	25.7516	23.312	0.125296	0.154051	0.201805	0.160491	0.0370306	0.0706176	-23.4986	-28.9187	25.4092
Gdap1	10.4198	10.4797	41.3712	46.6539	77.0361	79.7881	0.0990463	0.0255057	0.484662	0.418327	50.5392	52.2485	0.604117	0.292424	72.3884	70.6207	0	0.0616205	0.0672683	0.0641962	0.0370306	0	-22.3286	-28.9161	25.3948
Gm11762	0.0242885	0.0411775	0.246013	0.221109	0.123653	0.22856	0	0	0.0193865	0	0.35373	0.242115	0.105064	0.112471	0.926942	0.547872	0	0	0	0	0	0	-19.1477	-28.9161	25.3717
Haghl	47.0711	42.3099	62.0158	65.9125	59.9513	59.5502	5.17517	5.10114	34.0814	35.9971	83.4803	45.6388	18.7014	27.3754	98.3717	99.3292	8.64541	7.48689	8.74488	8.24921	7.36908	9.99239	-25.5109	-28.9142	25.4146
Gm12709	0.0728655	0.514718	1.33257	1.17188	1.93724	1.64147	0	0.0510114	0.193865	0.104582	1.30438	1.59796	0.157596	0.157459	3.21533	4.13643	0	0.0308103	0	0	0.0370306	0.0353088	-20.781	-28.9101	25.3666
Syn2	4.80912	4.69423	35.8359	41.281	105.229	105.698	0.346662	0.561125	1.70601	1.46415	48.7927	44.6461	18.9378	22.5617	263.28	240.214	0.250592	0.123241	0.302707	0.385177	0.444367	0.494323	-17.9452	-28.9085	25.3619
Gria3	8.45239	12.4562	24.3348	23.2385	39.7752	38.585	4.30851	5.71328	14.3848	13.5329	20.45	28.2065	13.6846	14.3288	80.7888	87.3856	9.52248	10.876	8.3749	7.54305	8.07266	8.4035	-19.3442	-28.9085	25.385
Chst10	9.08389	7.14429	17.3029	18.5068	20.815	20.882	1.53522	1.30079	3.85791	3.80678	13.1764	25.1316	5.77851	3.8915	27.4896	30.9	0.219268	0.184862	0.0672683	0.320981	0.0740611	0.105926	-24.3222	-28.9085	25.3965
Fam120b	28.1746	29.1125	34.4828	35.6427	36.3953	36.0501	20.0321	21.2462	26.8309	26.2082	34.4666	37.0195	31.703	29.6473	41.7703	44.0763	15.2861	14.7581	16.4807	15.0219	24.5513	23.2685	-25.3219	-28.9029	25.3566
Sgcz	0.0728655	0.16471	0.594532	0.950767	1.00984	0.831126	0	0	0.232638	0.250996	0.906434	1.0411	0.367724	0.359907	0.463471	1.04096	0	0	0	0.0641962	0	0.0353088	-24.1532	-28.9025	25.3475
Gm14169	0.0242885	0.0411775	0.615033	0.486439	1.31897	1.43369	0	0	0.0581594	0.167331	0.420055	0.6295	0.026266	0	5.30095	6.02659	0	0	0	0	0	0	-15.2088	-28.9009	25.3594
Shisa6	2.57458	3.15008	11.3371	13.355	21.7836	21.2768	0.0990463	0.0765171	2.2876	2.3008	11.032	14.3574	0.26266	0.337413	83.9462	70.4015	0.187944	0.0308103	0.0672683	0.353079	0.0370306	0.176544	-16.7897	-28.9006	25.3677
Flrt1	4.73626	3.15008	5.6788	6.16893	6.10024	5.46465	0.198093	0.459103	3.7222	4.41335	4.79747	6.75502	1.91742	0.922262	11.2102	9.56037	0.31324	0.123241	0.302707	0.353079	0.370306	0.317779	-24.9297	-28.8995	25.3641
Kcnd2	2.35598	2.77948	12.8132	13.7751	28.6876	33.6814	0.0742847	0.102023	3.99361	4.8526	15.3652	24.0663	0.183862	0.157459	138.404	119.957	0.125296	0.0308103	0.0336341	0.0962943	0.0740611	0.0706176	-15.8983	-28.8961	25.34
Lrrc48	2.33169	1.62651	2.64464	3.42718	3.19438	3.84396	0.817132	0.561125	0.853005	1.06673	2.54244	3.1475	1.49716	1.5296	3.64983	3.94468	0.469859	0.708636	0.840853	0.995041	0.740611	0.918029	-25.1062	-28.8961	25.3469
Scn1a	4.27477	4.44717	19.2505	21.6686	41.2796	44.1536	0.123808	0.0510114	2.79165	3.05379	24.8274	23.9452	0.577851	0.517366	168.008	178.798	0.0939718	0.0308103	0.0336341	0.0320981	0	0	-15.9705	-28.8958	25.3705
Rab9b	1.77306	2.65595	8.61046	8.57902	17.3527	15.1057	0.123808	0.0255057	0.252024	0.125498	8.90958	15.568	0.26266	0.157459	13.2669	14.6556	0.125296	0.0616205	0.0336341	0.0962943	0.0370306	0.0353088	-22.115	-28.8927	25.3506
Car11	11.6828	9.512	36.2049	31.9502	67.1026	58.2204	0.247616	0.510114	12.3492	16.0847	42.8898	29.1023	12.2137	12.8667	59.1505	59.7728	0.626479	0.308103	0.302707	0.930845	0.444367	0.494323	-24.0772	-28.8871	25.3255
Vat1l	24.8957	18.2828	56.419	58.3064	92.534	99.5481	0.222854	0.255057	8.54944	8.74304	58.2992	81.1571	1.26077	1.79954	99.7911	88.5087	0.219268	0.0924308	0.100902	0.449373	0.185153	0.28247	-23.2222	-28.8871	25.3369
Apba1	11.6828	11.7356	58.9611	50.855	102.941	93.2523	1.88188	2.49956	5.00171	5.54283	52.6174	97.0883	11.8985	8.32285	143.126	151.048	0.814423	0.677826	0.639049	1.05924	0.555458	1.05926	-21.722	-28.8859	25.344
Gnao1	136.331	78.8754	228.526	244.635	251.964	201.423	5.49707	4.9481	10.7207	11.9223	249.844	311.143	83.6046	47.6427	267.017	269.553	1.22163	0.893498	1.71534	3.14561	0.777642	1.09457	-24.7358	-28.8837	25.3377
Negr1	8.06378	8.09137	44.2414	46.9414	99.7677	101.335	0.445708	1.3518	6.39754	6.60957	52.6395	73.821	7.66966	6.25339	102.775	98.3156	0.532507	0.154051	0.134537	0.288883	0.111092	0.176544	-22.1769	-28.8803	25.3353
Edil3	16.249	18.3652	25.8724	26.8647	39.1569	44.5691	2.82282	1.30079	10.2748	13.3656	28.8953	36.1721	9.35069	12.0569	60.1064	69.3606	0.595155	0.400533	0.336341	0.481472	0.296244	0.247162	-24.058	-28.8769	25.3313
Htr2c	0.655789	0.700017	5.71981	6.45637	9.56253	11.6565	0	0	0.038773	0.0627491	5.37228	10.072	0	0.0449884	25.7806	28.5989	0	0	0	0.0320981	0	0	-18.5891	-28.8761	25.3235
Gpatch2l	23.4384	19.9711	26.4874	26.931	29.141	28.4453	12.4303	11.6816	17.9713	18.8038	26.2645	26.4632	21.8008	20.2448	28.3586	26.4074	16.6643	16.4835	16.5816	17.0441	16.5527	17.2307	-27.449	-28.8746	25.3039
Car10	1.36016	1.62651	15.3553	11.2765	20.6913	20.9236	0.0495232	0.102023	0.756073	1.00399	12.3806	25.64	0.446522	0.179954	83.9172	83.4409	0.031324	0	0	0.0641962	0.148122	0.0706176	-16.9276	-28.8636	25.3096
Iqsec3	6.29072	6.54722	39.3826	35.6427	49.5232	40.2057	0.148569	0.0510114	1.45399	1.67331	36.6553	57.5993	0.840511	0.26993	107.757	126.805	0.31324	0.0924308	0.369976	0.385177	0.111092	0.28247	-19.9327	-28.86	25.316
Unc80	1.45731	2.07946	12.0341	12.0946	36.4159	37.6708	0	0.0510114	0.756073	1.12948	13.1101	16.1975	0.105064	0.179954	312.727	293.413	0.0626479	0.0616205	0.134537	0.0962943	0.111092	0.176544	-13.2544	-28.8566	25.2957
Zfp398	8.84101	9.55317	11.3166	12.6032	14.6323	13.0902	3.81328	4.0299	10.1197	13.3237	15.5199	18.0618	7.74846	6.61329	15.2366	15.1487	6.10817	5.48423	5.44873	6.38752	4.36961	4.4136	-26.2273	-28.8554	25.3063
5031439G07Rik	41.7762	35.3097	56.2345	55.7636	82.1677	66.8641	23.8702	24.3324	33.1509	38.3188	61.0406	93.2387	50.7984	38.6	119.17	140.748	7.83099	10.5063	11.9738	12.9997	13.294	9.92177	-23.3324	-28.8532	25.2807
Mapk8ip1	101.477	68.7252	130.838	147.126	177.525	165.914	4.7047	5.71328	38.0169	49.258	169.282	165.68	25.5043	18.8951	276.431	279.469	4.38535	3.88209	4.27154	5.32829	6.77659	5.50817	-24.11	-28.8453	25.2681
Nsg1	115.467	80.3167	291.28	334.007	580.965	526.248	3.24377	3.67282	52.5761	46.2461	359.257	338.986	11.3732	10.8647	493.22	474.539	3.53961	3.01941	2.9598	3.85177	3.48087	2.54223	-22.8679	-28.8396	25.2608
Gng7	4.10475	5.27072	10.4556	11.6745	47.0295	32.2892	0.742847	0.637642	7.48318	7.15339	13.1986	11.2342	6.30383	4.85875	18.394	20.1891	0.939719	0.862687	0.840853	0.866649	1.37013	1.44766	-19.5818	-28.8374	25.2382
Pacrg	1.02012	0.967671	2.11161	3.20608	3.13255	4.57119	0.173331	0.0255057	0.348957	0.188247	2.60876	3.09908	0.709181	1.28217	6.14099	6.19095	0	0.0308103	0.0336341	0.0641962	0.148122	0.0706176	-22.7126	-28.8351	25.2286
Shank1	19.1879	13.9386	66.0545	45.1725	67.0614	39.3123	0.247616	0.867194	21.1119	27.5887	34.8203	125.852	5.43706	2.65431	102.717	86.9747	0.344563	0.215672	0.269073	0.706158	0.185153	0.176544	-21.8992	-28.834	25.2475
Myo5a	79.1562	79.0607	108.799	115.131	146.426	145.364	16.615	18.6447	49.61	49.4881	108.595	150.62	60.6219	54.7284	224.32	232.298	11.3706	10.3522	9.61936	9.75782	8.96139	11.087	-24.9503	-28.8329	25.2708
Slc6a17	8.35524	10.4591	41.8017	48.268	100.674	82.1568	0.817132	2.32102	28.4594	36.6455	61.0848	61.8847	44.2582	32.4141	255.807	238.133	0.908395	0.215672	0.40361	0.609864	0.259214	0.317779	-19.3919	-28.8306	25.2388
Kif5c	187.531	107.041	222.888	271.676	296.954	305.397	4.82851	4.25945	7.54134	8.19921	240.315	346.491	6.2513	7.13066	428.508	419.012	0.845747	0.308103	0.201805	1.15553	0.555458	0.141235	-23.3654	-28.8295	25.249
Fam229b	1.53017	2.07946	3.01366	2.58697	3.56534	3.92707	0.198093	0.306068	1.7254	1.67331	3.60363	3.46225	2.04875	1.73205	3.7657	3.34202	0.031324	0.369723	0.269073	0.256785	0.222183	0.105926	-27.3851	-28.825	25.2343
Chic1	15.3503	15.0915	14.6173	16.2073	16.5283	18.5757	3.14472	2.57608	7.69643	5.58467	17.1559	18.546	11.7672	9.35758	25.2302	27.0101	2.81916	2.80373	2.18622	2.18267	1.99965	1.97729	-26.2848	-28.8227	25.2592
1700008O03Rik	1.06869	0.576485	1.00455	1.30454	1.50445	1.76614	0.0990463	0.0765171	0.504048	0.481076	1.10541	1.33164	0.630383	0.584849	1.41938	1.45186	0.250592	0	0	0.128392	0.296244	0.105926	-26.0333	-28.8218	25.2273
Tspyl4	49.5485	38.5833	126.328	132.09	225.585	224.362	3.59043	4.20844	13.4154	13.8675	141.138	176.284	17.0466	12.8892	350.703	365.184	1.87944	1.47889	1.04266	1.60491	1.85153	1.2005	-21.7319	-28.8182	25.237
Resp18	2.69602	2.94419	11.6241	10.8785	22.4019	27.3856	0	0	0.0193865	0.0209164	13.2649	14.1395	0.13133	0.0899768	37.3384	45.309	0.031324	0	0	0	0	0.0353088	-19.9609	-28.8164	25.2273
Adcy8	1.77306	2.53241	8.03643	7.16392	12.3241	13.0071	0.272377	0	0.193865	0.23008	6.23449	13.2437	0.315192	0.629837	30.1835	31.8861	0	0	0.0336341	0.0962943	0	0	-19.3113	-28.8153	25.2165
Ggt7	20.9124	18.3857	56.87	56.6259	69.8024	68.6926	0.891417	1.17326	7.87091	11.002	86.6639	59.4393	5.04307	6.61329	116.679	110.232	0.532507	0.277292	0.538146	1.47651	0.703581	0.670867	-23.0631	-28.8137	25.216
Sgip1	4.44479	5.88838	19.4145	20.8948	24.4422	24.3312	0.272377	0.280563	2.1519	2.27988	15.1441	25.059	2.20634	1.37215	39.5688	39.1455	0.0626479	0.0616205	0.134537	0.128392	0.370306	0.211853	-22.5985	-28.7956	25.1896
Gsg1l	6.77649	6.17662	19.8041	19.8334	22.9583	25.8896	0.569516	0.280563	4.84662	6.17033	19.1014	28.2065	1.89115	1.01224	20.3927	20.0247	0.281916	0.308103	0.369976	0.898747	0.481397	0.211853	-23.9301	-28.7945	25.1707
Zfp612	12.5329	10.9532	16.0729	17.8877	17.4351	19.0328	2.5752	4.00439	10.8952	10.3327	17.3549	18.2313	14.6301	11.3146	54.8634	53.171	1.75414	1.66375	2.28712	1.34812	6.73956	6.84991	-20.5622	-28.7945	25.1725
Trhde	0.680078	2.10005	5.5763	4.90861	7.68712	8.9346	0.0247616	0.0765171	2.88859	3.30478	4.70903	9.2246	0.13133	0.42739	23.7819	23.942	0.031324	0	0.0672683	0	0	0	-19.1654	-28.7878	25.1593
Zfyve28	2.62316	2.26476	5.43279	5.57194	9.19157	9.18394	0.495232	0.688654	1.60908	2.19622	6.21239	6.87608	5.56839	5.06119	70.1869	62.8135	0.219268	0.0308103	0.201805	0.256785	0.148122	0.317779	-14.7046	-28.7866	25.1664
Ncs1	40.9261	40.9098	58.3051	55.9405	100.427	84.7125	4.90279	3.69833	27.7033	36.2899	76.9805	109.92	14.5776	11.2471	140.171	154.856	1.81679	1.57132	1.98441	2.59995	1.62934	2.29507	-23.7576	-28.7832	25.1733
Nlgn3	19.868	29.5448	53.4259	51.85	70.3382	60.1735	0.792371	0.790677	27.1605	38.1933	66.0812	81.2055	5.0168	4.92623	54.7765	52.8696	1.31561	1.01674	1.68171	2.69624	0.629519	1.05926	-24.6582	-28.7798	25.1505
Gm20751	0.31575	0.288242	1.06606	1.2161	1.87541	1.64147	0	0.0255057	0.290797	0.418327	1.10541	0.702135	0.0525319	0.112471	1.94078	1.83537	0	0	0	0	0	0.0353088	-22.913	-28.7787	25.1378
Cabp1	3.18179	2.7383	7.97493	12.0946	12.4684	12.2591	0.693324	0.204046	0.756073	0.752989	8.9538	6.17394	0.919309	1.05723	61.8734	65.8268	0.125296	0.308103	0.0336341	0.288883	0.185153	0.28247	-15.6629	-28.7787	25.1504
Chn1	53.9933	43.8128	65.911	75.3096	77.0567	71.0405	4.3828	3.69833	18.4172	19.3476	78.2186	80.5034	15.9434	17.9279	107.033	118.779	2.06738	1.13998	1.31173	1.09134	0.814672	1.05926	-25.2055	-28.7719	25.1503
Car15	2.62316	2.7383	4.03872	5.24028	4.59579	4.42575	0.792371	0.510114	2.77227	4.01594	6.89774	5.30233	1.65476	1.70956	18.1912	16.4362	1.09634	1.35565	1.41263	2.76044	1.22201	1.41235	-18.7237	-28.7719	25.1953
Nap1l5	17.1234	6.50604	37.681	40.4187	84.682	88.6604	1.23808	0.739665	1.18258	1.4014	38.6892	52.3212	2.94179	2.47436	295.839	308.918	0.281916	0.277292	0.369976	0.288883	0.259214	0.211853	-16.4365	-28.7708	25.159
Lin7a	4.8577	9.03845	15.6013	12.4926	17.4557	18.5133	0.0742847	0.739665	4.22625	4.45518	13.1322	24.3568	2.67913	1.9345	100.515	89.7962	2.75651	2.34158	2.28712	2.15057	1.8145	1.62421	-16.2383	-28.7708	25.1853
Fam194a	0.48577	0.555896	1.06606	1.12765	1.46323	1.41291	0.123808	0.0255057	0.504048	0.334662	0.818001	1.16215	0.13133	0.202448	2.80979	2.52021	0.0626479	0.0616205	0.134537	0	0	0.0353088	-22.1753	-28.7704	25.1572
Eml6	5.19774	3.99421	15.4578	15.3228	23.5766	27.7388	1.65903	1.86192	1.99681	2.36355	12.1374	18.3524	6.43516	6.16341	30.5891	29.2016	0.720451	0.739446	0.672683	0.577766	0.592489	0.317779	-22.9771	-28.7662	25.1367
Pdp1	14.1116	16.6769	27.697	29.4738	36.3953	35.406	3.96185	4.59103	9.40244	11.0857	31.6146	31.5476	12.739	14.1264	26.0123	28.4893	6.35876	6.65502	6.22232	6.35542	6.11004	5.68472	-25.6074	-28.7651	25.1377
Htr7	0.267173	0.370597	3.21867	3.22819	6.73911	8.70605	0	0.0255057	0.232638	0.501993	3.2499	5.30233	0.0787979	0.157459	5.01128	7.17712	0.031324	0	0	0	0	0.0353088	-20.9957	-28.7642	25.1105
Cadm3	34.2711	38.8304	163.25	159.22	249.862	233.588	1.16379	2.44855	3.62527	3.51395	185.841	245.554	33.6467	30.4571	716.526	673.937	5.29375	5.76152	5.31419	6.99739	3.36978	3.14248	-19.0231	-28.764	25.1916
Cend1	3.57041	4.30305	19.0455	16.959	27.8838	26.9285	0.594278	0.459103	0.911165	0.648407	11.5183	24.2115	2.02248	0.764802	164.358	173.977	0.031324	0.123241	0	0.0641962	0	0.0353088	-14.8286	-28.7631	25.1472
Fam163b	0.267173	0.679428	3.58769	3.4493	20.0319	14.9187	0	0	0.484662	0.878487	4.6206	5.10864	0.105064	0.179954	15.0918	19.7508	0.125296	0	0	0.224687	0.0370306	0	-18.5489	-28.762	25.1188
Camkk2	31.9394	26.6418	46.722	45.88	77.9017	70.3548	23.573	22.5215	32.5111	36.5618	60.0015	51.8369	32.3071	35.9232	193.209	176.524	18.1679	21.105	21.6604	24.1699	20.4038	21.2559	-18.0475	-28.7617	25.1268
Kif5a	105.242	65.3075	203.391	213.878	291.183	278.905	3.07044	3.16271	15.7418	14.6624	183.741	230.809	16.1536	13.654	650.887	662.514	0.908395	0.492964	1.17719	1.89379	1.40716	1.2005	-20.3802	-28.7617	25.1448
Nbea	51.5645	58.3279	129.013	147.546	220.783	204.374	5.47231	7.39665	42.5146	47.8357	162.738	211.73	34.5398	27.5779	152.395	151.158	3.60225	4.31344	7.63495	7.67145	6.51738	6.28497	-24.2097	-28.7606	25.1119
Vstm2a	2.04023	1.87357	16.3394	17.8877	47.318	47.2495	0.0247616	0.0510114	1.82233	2.25897	23.4567	27.577	2.60033	1.61958	16.9167	20.3808	0.0626479	0.0308103	0.0336341	0.0641962	0	0	-19.8132	-28.7591	25.1107
AI593442	1.14156	1.54416	13.0592	11.9399	31.8201	35.4683	0.0495232	0.0510114	2.09374	2.34263	14.5914	23.2673	7.51207	5.71352	35.2238	43.7202	0.031324	0.0308103	0.0336341	0.0962943	0.0370306	0.0353088	-21.6436	-28.7549	25.1059
Bicd1	6.46074	6.01191	9.69702	9.83934	12.5508	13.5889	0.965702	1.42832	1.76417	1.31773	12.9333	13.9459	4.04496	3.68905	20.7983	18.792	1.12766	1.54051	0.840853	0.930845	0.518428	1.02396	-24.0532	-28.7538	25.1183
Chrnb2	31.065	25.7153	59.5352	68.809	69.926	64.8278	0.321901	0.408091	0.853005	0.962152	90.0685	87.67	2.65286	2.81177	83.0772	76.4281	0.908395	1.07836	0.773585	1.28392	0.555458	0.776794	-23.4157	-28.7538	25.1362
Snph	3.54612	3.1089	18.369	17.6445	25.8436	27.6973	0.198093	0.841688	1.62846	1.61056	16.2937	24.5263	3.96616	2.20443	102.051	119.573	0.0626479	0.0308103	0.0672683	0.0962943	0.0370306	0.176544	-16.7206	-28.7516	25.1154
Plcd4	1.06869	0.391186	2.41913	1.98998	3.35925	4.30108	0.222854	0.35708	0.65914	0.46016	1.96762	2.90539	0.761713	0.719814	18.6547	20.0795	0.0939718	0.0924308	0.0672683	0.0962943	0.0370306	0	-15.445	-28.7448	25.1078
Pde8b	2.42885	2.69712	6.15033	6.41215	12.6126	10.9085	1.90664	1.3263	3.74159	3.99502	5.63757	7.21504	3.44084	2.99173	19.5816	21.2848	1.87944	1.5097	1.41263	1.60491	2.22183	1.69482	-20.1134	-28.7436	25.0574
Coro2b	32.9352	28.433	58.6126	72.0151	46.4112	43.7172	4.28375	4.97361	17.4091	21.3556	58.2549	59.4878	9.11429	5.826	198.51	177.757	3.38299	3.05022	3.86793	5.36038	3.62899	4.802	-19.4163	-28.7436	25.1038
Chd5	5.34347	3.50009	66.5055	59.6772	117.017	92.7121	0.198093	0.127528	2.03558	1.65239	53.3911	106.482	1.91742	1.73205	47.1292	60.2933	0.532507	0.585395	0.908122	0.962943	0.259214	0.353088	-20.5334	-28.7425	25.0826
Efha2	6.92222	7.78254	11.9726	13.0675	15.3124	18.1185	3.0952	2.62709	4.88539	5.56375	11.0541	14.4059	7.87979	7.3556	54.4289	51.0891	2.38062	2.03348	1.64807	1.95798	1.8145	2.29507	-18.6179	-28.7414	25.0894
Tmem196	0.412904	0.432363	0.717538	0.994989	1.71054	2.01548	0	0.127528	0.174478	0.146415	0.751677	1.11373	0.0525319	0.134965	2.28839	2.46542	0.031324	0	0	0.0641962	0.0370306	0	-21.5234	-28.7413	25.0846
Cacna2d3	9.05961	8.09137	27.82	24.4988	36.1892	34.1593	0.693324	0.586631	5.00171	4.16236	21.7323	29.3444	5.90984	5.35362	41.2489	39.4742	0.031324	0	0.0336341	0.256785	0.0740611	0.0353088	-24.2283	-28.7403	25.1038
Frmpd4	0.607212	0.49413	1.98861	2.05631	7.68712	8.72682	0.0247616	0.0510114	0.833619	1.00399	1.61389	3.07487	1.81235	1.07972	35.3107	33.2558	0	0	0.0336341	0	0	0	-14.9265	-28.737	25.0709
Nat14	7.06795	2.63536	5.80181	5.92571	9.62436	8.91383	0.222854	0.918205	2.81104	2.36355	6.87563	7.23925	6.56649	5.4211	9.90669	10.4096	0.595155	0.770256	0.639049	0.962943	0.703581	0.812103	-26.1882	-28.7357	25.0984
Rtn4r	3.08464	4.11775	15.8883	17.6666	34.9115	33.432	2.37711	2.52506	9.18919	12.4452	27.4141	22.7831	3.04685	2.94674	48.8383	41.5287	1.00237	1.41727	1.00902	2.37526	0.259214	0.494323	-22.0732	-28.7346	25.078
Dzank1	7.26226	6.67075	24.7653	21.4697	42.5574	46.9378	0.693324	0.816182	3.7222	3.80678	20.9364	27.7949	6.61903	6.14091	158.652	180.442	0.657803	0.246482	0.538146	0.577766	0.740611	0.88272	-16.4294	-28.7324	25.0935
Vmn2r1	0.145731	0.32942	0.492026	0.729659	0.659485	0.644123	0.0495232	0.0510114	0.290797	0.292829	0.840109	0.77477	0.420256	0.292424	0.550372	0.712234	0	0.0616205	0.100902	0.128392	0	0.105926	-25.8507	-28.7303	25.0773
9430021M05Rik	0.0728655	0.597073	2.21412	2.36586	4.47213	4.30108	0	0	0.213251	0.188247	2.40979	3.70437	0	0.0449884	5.59062	6.19095	0	0	0.0336341	0	0	0	-21.4971	-28.7285	25.0733
Ctnnd2	24.7985	22.2358	78.1092	85.2816	108.135	91.133	1.03999	1.02023	5.13742	4.99901	76.2731	120.38	22.221	14.8912	111.899	109.081	0.595155	0.277292	0.437244	0.930845	0.518428	0.670867	-24.0208	-28.7267	25.0753
Zfp788	10.4198	15.9769	16.1754	19.347	19.4136	19.9262	4.28375	4.41249	10.7595	8.63846	16.3821	16.8997	13.8684	14.4188	17.9016	17.9702	7.01656	5.94638	4.74241	3.4345	4.07336	4.73138	-27.3914	-28.7267	25.0783
Atp6v0e2	27.0088	20.0328	65.009	72.8332	147.23	141.458	4.28375	5.78979	5.48637	6.37949	105.898	93.0692	33.3053	31.6043	206.331	209.123	1.47223	0.955118	1.4799	1.41232	1.03686	0.494323	-22.138	-28.7188	25.0561
Cntn6	2.55029	1.58533	5.76081	5.83727	16.1162	20.6743	0.123808	0.0765171	0.562208	0.606574	5.46071	5.81077	5.1744	4.92623	37.1935	34.2146	0.0939718	0.0924308	0	0.0641962	0.0740611	0.0706176	-18.5971	-28.7177	25.0448
Shisa4	12.8486	11.5709	16.3394	16.9369	21.4745	20.9236	4.53137	4.08091	9.90649	13.8466	24.54	20.7493	8.08992	9.08765	46.9554	55.0885	0.751775	0.739446	0.807219	1.18763	0.66655	0.635558	-22.1243	-28.7165	25.0525
Rusc1	27.1788	23.4712	78.4372	80.0856	101.437	95.4756	12.6532	13.8241	29.1185	34.1355	97.4306	101.446	22.3786	24.0013	112.508	106.945	7.20451	6.99393	6.7941	11.1059	5.51755	5.72003	-24.4681	-28.7143	25.0375
Ttbk2	32.4737	37.3686	44.5694	50.656	65.4127	69.5029	12.2322	12.0897	22.1394	22.1713	61.9028	71.3514	18.5963	17.5455	92.839	97.6034	9.61645	10.1366	8.64397	7.47886	7.73939	7.94448	-24.2115	-28.712	25.0497
Panx2	3.57041	2.86183	12.7722	11.2987	28.2342	21.4846	0.247616	0.127528	1.97742	1.79881	13.5523	19.3208	1.44463	1.48462	116.795	131.106	0.187944	0	0.0672683	0.0320981	0.0370306	0	-15.3785	-28.7094	25.0478
Klhl34	3.06035	4.67364	5.71981	5.66038	7.85199	5.75555	0.123808	0.153034	2.71411	4.76893	5.28384	8.54668	0.551585	0.337413	33.0513	29.9138	0.0939718	0.0308103	0.100902	0.0320981	0.0370306	0	-17.7569	-28.7064	25.0275
Ppp2r5b	34.6597	23.8212	60.0272	61.9768	97.171	92.6498	9.33512	10.2023	26.9666	32.9851	82.4633	79.777	26.66	30.0297	150.483	145.022	7.26716	6.40853	7.36588	9.66153	10.0723	10.522	-23.4164	-28.7041	25.0084
Clasp2	69.708	66.6251	136.476	156.036	213.735	211.542	17.8036	17.5479	25.4544	25.3297	173.615	189.601	27.7631	21.9318	210.734	207.753	23.9315	24.1552	23.7793	20.1576	14.4049	16.4539	-23.5129	-28.703	25.0569
Nudcd3	61.9599	49.8659	56.911	61.0702	70.8534	66.4485	36.4243	37.4934	42.2238	45.6186	67.6509	70.8914	67.4773	57.8101	80.4701	85.3584	36.4611	36.6642	33.9705	41.3103	28.9209	30.5068	-26.2472	-28.7007	25.0617
Atp2b3	1.23871	0.988259	13.4692	13.1781	24.3185	24.8714	0.495232	0.510114	1.22135	1.31773	12.0489	18.8124	1.36583	1.34965	209.315	168.635	0.15662	0	0.0672683	0.0962943	0.0370306	0.0353088	-13.8526	-28.694	24.9991
Tmeff2	5.44062	7.57665	28.23	22.3762	39.0745	39.4369	0.297139	1.3518	18.3202	23.259	28.7848	31.7171	5.93611	7.13066	50.6632	54.6228	1.22163	0.924308	1.00902	0.706158	1.59231	1.37704	-23.8833	-28.6928	24.98
Fstl5	4.20191	5.16777	18.41	18.9048	26.1115	27.2817	0	0	0.38773	0.250996	17.9297	27.8917	0.0525319	0.0449884	19.234	16.8745	0	0	0.0336341	0.0320981	0	0.0353088	-22.2306	-28.6927	24.9891
Peli3	1.02012	1.77063	5.20728	4.8865	8.28478	7.12691	0.346662	0.484608	1.53153	2.92829	6.14606	7.554	3.7035	3.4866	12.253	13.8612	0.0939718	0.184862	0.201805	0.224687	0.296244	0.423706	-23.4693	-28.6917	24.986
Gpm6b	89.0416	74.1812	141.663	205.985	273.439	269.68	7.72561	10.7379	18.3978	20.5608	215.156	170.304	30.5211	28.1177	537.337	506.535	5.26242	5.20693	4.47334	5.23199	5.22131	5.43756	-21.1666	-28.6906	25.0042
Paqr8	8.93816	7.4943	17.959	19.4797	20.8562	26.783	4.28375	3.21372	6.28122	7.63447	19.2783	27.9159	17.9659	16.9156	146.515	138.475	0.783099	0.770256	0.672683	1.05924	1.03686	0.847411	-16.0811	-28.6894	24.9938
Radil	5.05201	4.17951	13.5307	12.4484	22.0721	18.8458	1.2876	1.93843	7.4638	9.14045	15.2104	16.7544	3.7823	3.23916	26.0702	23.8872	0.407211	0.154051	0.0672683	0.51357	0.0370306	0.0353088	-24.2103	-28.6861	24.9967
Fam5c	0.582924	0.65884	6.88837	5.46138	16.5902	17.5575	0	0.102023	1.33767	1.38048	7.62731	10.6531	0.919309	0.899768	13.0351	15.45	0.0939718	0.0616205	0	0.0641962	0	0.0353088	-21.3333	-28.6846	24.9688
Vsnl1	0.655789	1.13238	10.9476	10.6795	42.5574	46.7924	0.0990463	0.0255057	0.736686	0.92032	9.68336	17.3113	0.183862	0.134965	245.205	261.938	0.0939718	0.184862	0.134537	0.0320981	0.0370306	0.105926	-13.7705	-28.6838	24.9979
Atcay	48.8684	26.4153	102.259	119.62	171.322	153.925	0.123808	0.0765171	1.47337	1.77789	143.283	162.532	3.33578	2.45187	110.741	119.025	0.219268	0.0924308	0.100902	0.51357	0.0740611	0.0706176	-22.6172	-28.6827	24.9831
Spem1	0.291462	0.32942	0.615033	0.840213	0.432787	0.706457	0	0	0.271411	0.313745	0.464271	0.508442	0.367724	0.224942	0.579339	0.520478	0	0	0	0	0	0	-26.2856	-28.6782	24.9589
Fry	13.0186	16.471	64.1274	65.2271	107.393	96.0989	9.18655	10.0747	17.7386	21.8367	70.525	99.8484	64.4304	55.8306	140.924	137.927	5.98287	7.2096	6.9959	8.63439	9.55388	11.5813	-23.6246	-28.6781	24.9615
Gm14872	5.53778	3.70597	6.15033	4.79806	8.67635	7.64636	1.48569	2.14248	4.20687	3.91136	7.56098	5.90762	3.09938	5.33112	9.09562	8.02632	1.50355	2.12591	2.08532	2.53575	2.22183	2.33038	-25.6973	-28.6759	24.9639
Kcnab3	3.30323	3.00596	7.19588	7.07548	7.6459	7.87492	0.420947	0.433597	3.06306	3.0747	7.62731	4.4065	1.78609	1.91201	61.1782	77.9348	0.469859	0.369723	0.57178	0.288883	0.629519	0.494323	-14.1541	-28.6714	24.9639
Pacsin1	2.86604	2.71771	15.9294	15.4334	30.1714	25.2455	0.693324	0.331574	2.11313	2.09164	15.0114	19.345	1.02437	0.742308	222.64	212.109	0.0626479	0.308103	0.134537	0.288883	0.111092	0.105926	-13.9203	-28.6669	24.9791
C230004F18Rik	0.510058	1.05003	3.7107	4.51062	4.28665	4.65431	0.0247616	0	0.38773	0.522909	5.19541	4.8181	0.0525319	0.0224942	9.64599	8.05372	0.031324	0	0	0	0	0	-21.8868	-28.6647	24.9552
Pm20d2	2.01594	2.38829	5.88381	5.96993	8.16113	7.06457	1.21332	1.58135	3.74159	3.86953	6.74298	5.06021	4.49148	4.74627	9.87772	9.20425	0.814423	0.677826	0.807219	0.866649	0.444367	0.494323	-25.3864	-28.6635	24.961
C1ql3	0.704366	1.31768	3.11617	2.27742	4.57518	5.38154	0.247616	0.204046	2.11313	2.4263	2.9846	3.82542	0.446522	0.742308	8.31351	9.77951	0.281916	0.123241	0.201805	0.353079	0.370306	0.247162	-21.2191	-28.6589	24.9198
Synpr	1.67591	3.12949	9.02048	9.94989	25.823	25.3078	0.0990463	0.0255057	1.66724	1.75697	13.3754	11.5489	0.13133	0.247436	26.5916	23.9968	0	0	0	0.0641962	0.0370306	0.0353088	-21.2058	-28.6575	24.929
Spock2	53.0703	30.8625	125.754	107.658	201.102	170.152	0.718086	7.85575	21.6159	21.0419	109.148	181.611	30.1271	20.6497	544.289	543.736	0.532507	0.308103	0.168171	0.609864	0.66655	1.02396	-18.8881	-28.6544	24.9652
Fez1	123.337	58.7603	118.64	153.14	171.528	168.635	0.272377	1.3263	10.9534	8.19921	146.135	124.278	7.22314	8.09791	168.501	174.086	0.31324	0.0308103	0.134537	0.353079	0.0740611	0	-23.9455	-28.6465	24.9411
Vps39	42.0919	42.7422	55.2915	65.5145	62.8778	62.6046	35.0624	33.2849	38.2883	39.8038	70.326	62.4658	38.8999	40.3546	75.8354	76.8938	31.042	28.099	30.5062	32.9648	35.0679	36.933	-24.093	-28.6454	24.9058
Pcdhga8	1.8945	1.89416	3.93621	3.95785	5.33771	5.23609	0.198093	0.433597	1.68662	2.25897	4.68692	7.69927	1.70729	1.05723	5.79339	5.45133	0.15662	0.0308103	0.0672683	0.160491	0.296244	0.317779	-24.9411	-28.642	24.9166
1700001C02Rik	0.0242885	0.0205887	0.0820044	0.0663326	0.103045	0.0415563	0	0	0	0	0.0663244	0.0726346	0.026266	0.0224942	0.202769	0.136968	0	0	0	0	0	0	-21.3366	-28.6395	24.9074
Fbxl17	32.4494	28.8654	47.378	45.7032	51.5016	50.948	13.0989	13.1609	26.133	29.262	44.2163	65.4922	35.9319	29.3999	57.4125	53.1162	12.9368	9.79766	11.5365	11.1701	16.8859	18.1487	-26.4698	-28.6352	24.9036
Fam69b	13.8687	16.1004	33.6218	36.3724	46.7616	48.2469	3.78852	3.29023	16.8081	26.4383	52.6616	41.6196	6.4877	6.25339	59.3822	54.5407	1.53487	1.81781	1.88351	2.56785	1.18498	1.27112	-24.6014	-28.6341	24.9072
Agap1	65.5546	55.6514	87.5397	86.7188	111.948	96.5353	26.4701	25.9648	36.7374	38.8417	90.4886	156.334	59.2035	41.3668	123.486	134.146	9.92969	8.7193	9.08122	11.2343	10.9981	12.8877	-24.8735	-28.6318	24.909
Jakmip3	1.23871	2.18241	5.84281	5.7046	22.1752	23.5416	0.123808	0.0510114	1.35705	1.38048	5.23963	7.02135	1.28703	1.30466	37.657	36.9814	0.187944	0	0	0.0320981	0.111092	0.0706176	-18.2793	-28.6241	24.8622
Pcdhac1	0.825809	0.49413	1.27107	1.39298	2.0815	1.68303	0	0	0	0.0418327	1.56968	1.4769	0	0.0449884	2.69392	2.16409	0	0	0	0	0	0	-23.0044	-28.6223	24.8787
Ap3m2	22.5154	11.9003	27.7175	29.7391	42.1246	40.0187	4.20947	4.05541	4.98233	5.14542	33.2727	34.1141	14.1048	13.0241	65.2046	65.1694	1.84811	2.12591	1.74898	1.95798	3.81415	2.71878	-23.3207	-28.6217	24.8884
Mapre3	31.1864	24.3565	62.8359	64.8512	80.2305	73.4715	6.1904	7.37115	29.6225	36.8128	77.5774	69.3419	31.5192	28.6576	106.106	115.546	3.85285	2.89616	2.92617	4.59003	11.2573	11.9697	-25.2037	-28.6183	24.8541
Susd4	8.06378	8.97669	23.1457	22.7742	31.0782	31.0841	2.72377	2.7036	8.58821	9.26595	30.7082	37.3584	6.88168	5.69103	48.6645	50.1577	1.25296	1.38646	1.44627	1.92589	3.11057	1.5889	-23.4228	-28.616	24.8595
Dgkb	0.825809	0.720606	2.09111	3.18396	5.48197	6.54512	0.123808	0.255057	1.0081	0.522909	2.23292	3.19592	2.88926	1.75455	15.0628	15.587	0.125296	0.0616205	0.134537	0.0641962	0.0740611	0.105926	-18.4101	-28.6149	24.8657
Pgbd5	8.37953	6.91782	16.8519	18.9269	32.3354	33.1204	0.742847	0.714159	6.99852	8.74304	27.392	25.2526	11.3732	10.1899	122.472	117.217	0.375887	0.338913	0.639049	0.51357	0.555458	0.812103	-17.8507	-28.6093	24.8371
Glrb	4.05618	7.309	9.94303	11.3208	34.1077	33.6606	0.247616	0.306068	8.72392	9.47511	12.2479	11.2099	1.20823	1.25967	140.634	151.459	0.344563	0.246482	0.168171	0.0962943	0.0370306	0.105926	-15.1186	-28.6093	24.8539
Prrt3	1.8945	1.05003	5.26878	4.62117	9.58314	8.99694	0.297139	0.331574	0.562208	0.606574	6.74298	7.19083	0.971841	1.10222	35.7742	34.872	0.0626479	0.0924308	0	0.128392	0.185153	0.141235	-16.8258	-28.6093	24.8653
Nptx1	4.76054	6.83546	17.3234	17.2244	12.4684	13.2149	0.47047	0.637642	2.84981	3.74403	14.7903	19.9503	4.12376	3.1042	351.919	289.633	0.187944	0	0	0.0641962	0.0370306	0	-12.7197	-28.6077	24.8587
Dlgap1	2.98748	3.25302	19.4965	22.8847	75.0988	60.0489	0.445708	0.586631	3.81914	4.78985	23.9873	26.7538	3.07312	2.63182	192.862	186.55	0.187944	0.0616205	0.0336341	0.224687	1.18498	0.459014	-16.5127	-28.6059	24.8354
Kifc2	11.9499	10.912	60.1707	54.5033	110.814	114.945	3.78852	3.67282	22.372	25.1833	75.5214	58.3498	18.3074	23.4839	207.229	212.547	3.03842	3.45075	3.46432	5.55297	5.51755	6.70867	-20.4047	-28.6059	24.8355
Cadm4	77.5289	39.9216	106.872	126.474	138.141	111.267	3.24377	2.72911	11.5931	11.7132	93.2963	129.822	13.6058	8.57029	139.736	151.541	1.28428	0.616205	0.941756	1.05924	1.55528	1.16519	-24.1582	-28.6059	24.8768
Dennd4b	26.5473	24.9535	27.287	25.2948	32.83	28.4453	5.49707	6.75901	23.6321	31.3327	32.6758	34.1383	24.2172	23.8663	87.1905	73.6066	15.0668	16.9765	19.5078	24.3625	17.9598	19.0314	-20.1545	-28.6059	24.8776
Ids	23.6084	34.2185	105.417	110.665	203.101	194.442	12.4303	13.5435	32.705	41.1843	131.764	159.966	58.7832	47.9801	177.133	174.196	9.49116	9.08903	8.5767	10.2393	7.25799	6.21435	-23.9618	-28.6002	24.8548
2900011O08Rik	10.0311	11.1385	58.1821	64.8954	118.996	112.41	0.148569	0.0255057	1.84172	2.1753	87.9904	77.6706	0.26266	0.157459	92.9549	95.5215	0.15662	0.184862	0.235439	0.770354	0.0740611	0.105926	-22.0452	-28.598	24.872
Pcdhga6	1.77306	2.553	5.14577	5.06339	5.87354	6.77368	0.321901	0.382585	3.43141	3.74403	5.9913	5.73814	2.49527	1.91201	7.7052	7.36888	0.31324	0.123241	0.336341	0.192589	0.111092	0.28247	-26.2874	-28.5968	24.8255
Wdfy3	106.408	108.091	141.622	140.426	145.767	131.962	80.797	82.0773	91.1746	112.405	153.32	189.625	92.1936	88.7396	241.961	229.394	40.0633	45.2603	48.0632	55.3371	45.6957	59.6719	-23.4415	-28.5923	24.8229
Tcte2	1.06869	1.00885	1.55808	1.68043	2.0815	1.68303	0.420947	0.510114	0.620367	0.773905	1.79076	1.8885	0.709181	1.1697	1.94078	1.91755	0.0626479	0.0924308	0.0336341	0.160491	0.518428	0.211853	-25.4309	-28.5878	24.8107
Mir1249	0.170019	0.144121	0.307516	0.26533	1.19532	0.727235	0.0742847	0.127528	0.155092	0.188247	0.486379	0.460019	0.367724	0.224942	2.28839	2.32846	0	0	0	0	0	0	-18.0268	-28.5871	24.823
Lrrn2	10.274	8.25608	29.7061	31.309	58.1995	44.2575	2.22854	3.41776	6.08735	8.74304	43.4425	47.2125	3.83483	3.37413	71.3166	64.375	0.438535	0.0616205	0.100902	0.320981	0.0370306	0.0706176	-22.7184	-28.5867	24.8367
Dnajc5	77.5774	94.9141	139.653	136.092	191.972	184.385	77.8256	67.5136	80.8998	85.2132	161.588	180.4	79.9011	83.5884	218.556	219.149	68.8814	75.7932	72.5152	80.5662	66.4698	71.7475	-22.8507	-28.5867	24.837
Csmd1	0.728655	0.823549	9.451	10.2594	22.9171	21.2353	0.123808	0.433597	0.639754	0.543825	9.37385	19.1755	1.86488	0.922262	11.6157	11.7519	0.125296	0.154051	0.100902	0.0962943	0.0370306	0	-20.6291	-28.5822	24.821
Tceal6	3.57041	1.85299	8.28244	8.99912	15.1888	15.5836	0.0247616	0.0255057	4.18748	1.63148	5.65968	8.28035	0.420256	0.26993	21.7252	24.0242	0.281916	0	0.0336341	0	0	0	-21.2757	-28.5817	24.8363
Rnf112	5.82924	5.99132	49.5306	53.9063	131.691	136.263	0.61904	0.433597	2.4427	1.61056	70.5913	42.5155	0.919309	1.59709	486.239	417.068	0.407211	0.0924308	0.134537	0.51357	0.222183	0.317779	-15.9436	-28.5788	24.8086
Pcnxl4	13.2858	15.9974	18.3485	19.347	24.7307	25.7234	10.7465	9.36059	12.9502	12.7171	21.5775	20.0229	13.5007	14.1488	21.8121	23.2572	7.17318	8.01067	8.07219	10.3356	9.25764	7.87386	-25.456	-28.5776	24.805
Nf1	63.7087	75.8695	63.4509	66.7085	71.1007	69.8769	15.9712	15.788	51.3354	60.0299	71.2545	88.5174	54.6858	44.8534	84.2648	95.1928	17.4788	17.7159	16.4471	16.4021	17.8858	21.8561	-27.5267	-28.5765	24.8261
Wbscr25	0.048577	0.0617662	0.266514	0.221109	0.474005	0.207782	0.0247616	0	0.0581594	0.167331	0.331622	0.242115	0.210128	0.0449884	0.492438	0.356117	0	0.0308103	0	0	0.0370306	0.0353088	-23.0877	-28.5743	24.7729
Tmem181b-ps	81.245	92.814	123.56	125.7	415.022	309.262	22.7311	29.8162	70.8382	78.8547	212.857	174.856	83.9723	98.772	310.555	303.275	16.1318	15.2511	20.0459	17.1083	16.5156	17.4425	-22.8265	-28.5731	24.7902
Cdk19	25.2843	30.7184	28.066	34.2497	41.4239	35.1359	17.9026	16.9613	21.2476	24.9323	33.8254	32.1529	35.9056	30.0747	70.4476	70.9768	20.0473	19.5953	20.6177	17.7182	15.8491	17.1954	-21.6113	-28.572	24.8689
Rbm11	0.995828	1.05003	1.8861	1.30454	2.18454	2.88816	0.297139	0.306068	0.465276	0.711156	1.45914	1.86429	0.472788	0.674826	3.21533	2.575	0.250592	0.277292	0.201805	0.481472	0.0370306	0.176544	-23.7843	-28.5697	24.801
Ptprn2	55.9607	32.7361	63.6149	66.3768	97.9541	88.5149	0.47047	0.459103	1.5703	1.67331	80.8273	85.7331	0.787979	0.877273	125.572	127.134	1.5662	0.708636	0.807219	1.05924	0.222183	0.388397	-23.2263	-28.5675	24.8393
Klc2	51.9288	39.1392	65.378	64.6301	66.0515	59.9034	17.655	18.6192	23.4576	27.2122	58.2328	70.0924	24.3486	22.9666	211.053	208.191	6.85995	5.63828	5.54963	7.41466	6.40629	7.45016	-19.4555	-28.5663	24.8086
Pcdhb9	0.558635	1.02944	4.48974	3.53774	8.0993	7.48013	0.0247616	0.561125	2.48147	1.9243	5.54914	5.64129	2.04875	1.91201	7.73417	6.95797	0.0939718	0.0308103	0.100902	0.224687	0.185153	0.105926	-24.0795	-28.5618	24.7576
Dcst1	0.850097	0.802961	0.861046	1.12765	1.29836	0.997351	0.495232	0.612137	0.814232	0.669323	0.95065	1.28321	0.761713	0.652332	2.57806	1.78058	0	0.0308103	0.0336341	0.0962943	0.148122	0.247162	-22.1399	-28.5596	24.785
Aqp6	0.631501	0.597073	1.96811	1.54776	0.0824356	0.270116	0	0	0.0193865	0.0209164	1.45914	2.13062	0.0525319	0.0899768	18.3071	14.7104	0	0	0	0	0	0	-13.4014	-28.559	24.7869
Lrrc24	2.30741	2.28535	6.99087	8.93279	13.8904	13.485	0.916178	0.765171	1.66724	2.02889	12.5795	12.5658	1.68102	1.28217	26.0123	25.5034	1.25296	1.01674	1.64807	2.63204	0.888733	1.27112	-20.7101	-28.5584	24.8133
Mapk4	10.5655	8.52374	10.8041	11.4534	13.9934	13.6928	0.396185	2.42304	2.98552	3.22112	11.7836	14.3817	3.44084	2.40688	29.8359	25.1473	0.0626479	0.0924308	0.0336341	0.160491	0.333275	0.0706176	-23.0392	-28.5573	24.7867
Cd99l2	30.5306	34.5685	55.6195	54.238	76.1911	74.6143	19.7597	21.0167	28.5951	27.1285	57.3264	66.6544	60.0965	52.6814	63.3797	69.4154	28.818	26.2503	24.8893	26.1279	26.8472	21.6443	-25.1654	-28.5562	24.7903
A230057D06Rik	4.56624	8.15314	22.6127	25.6707	22.3813	24.7676	0.173331	0.306068	8.25864	8.55479	28.8511	18.1344	1.18197	0.944756	27.3448	24.6268	0.595155	0.215672	0.40361	0.385177	0.296244	0.0353088	-24.1052	-28.5562	24.7997
Tmod2	48.2855	48.1982	117.533	134.346	255.592	257.317	0.841894	2.95866	15.1796	15.8128	147.881	187.809	22.9302	17.0956	205.926	194.714	0.501183	0.123241	0.100902	0.67406	0.111092	0.176544	-23.0494	-28.5551	24.7786
Tubg2	1.65162	3.12949	12.0546	12.9791	16.281	15.3343	0.47047	0.663148	3.50895	4.78985	14.525	15.3259	3.33578	2.38438	22.739	23.038	0.31324	0.369723	0.302707	0.224687	0.481397	0.105926	-23.7737	-28.5539	24.7413
Adra2a	6.16928	4.0148	11.1526	10.2816	12.1799	11.5942	1.21332	1.3263	3.85791	6.35857	11.9163	17.8923	2.96805	2.11445	13.8462	16.5183	0.501183	0.770256	0.605414	0.995041	1.66638	2.0126	-24.3177	-28.5528	24.7646
Kif3c	58.3409	33.5596	79.6263	95.7401	125.158	115.09	8.1218	5.8153	17.506	19.745	104.903	120.356	16.0485	14.2838	121.053	122.641	2.28665	1.91024	2.25349	2.98512	2.81432	2.54223	-24.387	-28.5528	24.7743
Pcdhac2	0.922963	1.19415	5.80181	5.88149	12.592	11.8435	0.222854	0.127528	2.32638	2.97012	7.62731	8.86143	0.630383	0.764802	16.5112	15.2582	0.031324	0.0308103	0.0672683	0.0962943	0.0370306	0.0706176	-22.1746	-28.5517	24.7478
Map6d1	1.40873	1.72945	3.8132	3.84729	7.79017	8.10348	0.297139	0.382585	1.35705	2.02889	4.64271	3.70437	0.551585	0.584849	59.2663	61.7726	0.15662	0.123241	0.201805	0.224687	0.185153	0.0706176	-13.8347	-28.5517	24.7594
Gpr165	0.752943	0.761783	3.05466	2.94075	6.30632	5.44388	0.0990463	0.0510114	0.348957	0.355578	4.24476	6.0771	0.735447	0.382401	5.04025	5.58829	0.0939718	0.0616205	0.0336341	0	0.0370306	0	-22.7396	-28.5507	24.7723
4732471J01Rik	0.874386	0.947082	1.76309	2.29953	3.66838	4.17641	0.668563	0.663148	1.45399	1.00399	2.34346	2.54221	1.47089	0.989744	4.92438	4.93085	0.469859	0.462154	0.605414	0.353079	0.296244	0.529632	-22.4214	-28.5494	24.7408
Eno2	5.97497	5.57955	29.8291	27.7712	59.4773	57.784	1.08951	2.47405	11.2442	11.4622	23.7662	31.1603	17.9397	15.296	511.556	527.217	1.06501	0.338913	0.739951	0.898747	0.814672	0.776794	-13.5256	-28.5494	24.7426
Arc	1.4816	0.802961	2.25512	2.47642	3.35925	3.22061	0.321901	0.306068	0.639754	0.543825	3.84682	2.20325	1.41836	1.66457	25.7806	27.3662	0.501183	0.308103	0.639049	0.641962	0.629519	0.60025	-14.1985	-28.5494	24.7723
Trim2	97.8583	78.196	109.64	137.331	182.636	173.498	16.4417	19.0017	28.0135	29.4293	141.006	150.402	22.5099	17.9504	187.358	198.932	16.2571	15.3743	15.3035	17.6219	17.7376	17.9016	-23.8761	-28.5438	24.7613
Map3k12	56.7865	46.9217	73.7424	82.1198	91.9569	91.9018	16.8626	15.635	39.7035	44.3008	93.628	72.7557	18.7539	20.3123	159.028	142.501	10.0863	6.87069	8.67761	8.4097	5.40646	6.77929	-23.8467	-28.5426	24.7555
Cdkl5	3.13321	2.7383	3.13667	3.2503	9.23279	8.41515	1.03999	1.02023	2.13251	2.36355	3.95736	4.74546	2.7054	2.18194	9.12458	7.12234	0.971042	0.708636	0.672683	0.224687	1.51825	1.55359	-22.1649	-28.5415	24.7632
Tcea2	15.1317	13.5062	23.1662	25.4496	30.9546	28.0297	2.07997	2.37203	16.6336	17.6743	26.3087	15.8586	10.0599	14.6212	34.5286	40.6521	4.00947	3.6048	4.30517	3.85177	4.07336	5.2257	-25.8701	-28.5392	24.7316
Pip4k2b	57.3937	54.2719	86.0636	89.9691	129.898	118.955	16.7884	13.467	50.0171	55.8258	103.908	121.929	34.2771	31.9867	62.6844	65.4981	26.7193	26.6817	28.8581	31.0068	23.3293	22.986	-23.5855	-28.5347	24.7209
Magi2	12.12	11.8179	33.2938	37.9865	41.7949	39.1253	0.916178	1.42832	6.51386	6.33766	35.4615	45.1545	4.22882	4.18392	39.9744	42.4875	0.563831	0.708636	0.908122	0.770354	1.22201	1.48297	-24.2316	-28.5347	24.7462
Zdhhc22	0.097154	0.350009	3.05466	1.76887	4.98735	5.29843	0	0	0.0193865	0.0209164	2.43189	3.99491	0.026266	0	6.95206	7.72499	0	0	0	0.0320981	0	0	-20.5471	-28.5342	24.7484
Zc3h6	5.31918	4.9413	6.10933	6.47848	6.9452	5.44388	1.58474	1.96394	4.94355	5.81475	6.10185	8.01402	9.00923	4.74627	13.6434	10.5465	3.94682	4.34425	3.56522	4.10856	2.74026	3.42495	-23.533	-28.5313	24.7334
Prkcg	2.35598	1.62651	3.52619	2.94075	20.1555	17.0173	0.767609	1.3518	1.35705	1.42231	3.38254	4.69704	2.91552	2.20443	152.714	121.819	0.344563	0.369723	0.369976	0.320981	0.592489	0.529632	-12.9259	-28.5302	24.7305
Bbs4	12.1442	13.8768	16.2574	19.944	23.8445	23.3754	5.12565	5.25417	8.62698	6.79782	18.6372	15.3017	9.35069	10.5948	25.9833	26.0787	4.26006	3.69723	3.26251	2.88883	2.99948	3.6015	-25.3587	-28.5302	24.7368
Rorb	2.84175	2.18241	5.84281	6.43426	12.86	11.8228	0.148569	0.306068	0.368343	0.271913	6.63244	11.0647	0.525319	0.314919	10.1674	12.1902	0.187944	0.0616205	0.0336341	0.160491	0.0740611	0	-22.419	-28.5257	24.7313
Grlf1	81.0264	99.8348	105.581	122.008	140.017	134.788	30.8777	29.153	66.4956	75.4453	131.411	185	81.766	59.4072	129.598	140.2	21.8954	21.3515	23.073	28.15	38.0674	35.9797	-26.1191	-28.52	24.7047
Arf3	139.294	100.947	146.624	129.304	255.88	198.411	81.6885	79.0677	97.6303	129.221	166.585	193.474	136.399	124.865	255.749	268.046	76.2738	67.0431	81.7646	118.827	77.6901	94.2392	-23.472	-28.5189	24.7168
Sorcs1	7.7966	8.46197	22.8792	21.4033	28.5227	28.0297	0.396185	0.35708	5.23435	6.48407	24.6064	29.0781	5.0956	4.47634	15.2945	18.2167	1.87944	1.17079	1.51354	1.7012	1.07389	1.09457	-23.9368	-28.5178	24.692
Fam186b	0.218596	0.205887	0.348519	0.331663	0.638876	0.727235	0.0495232	0.0510114	0.116319	0.292829	0.331622	0.338962	0.0787979	0.134965	1.12971	1.12314	0.0626479	0.0308103	0.0672683	0.0320981	0.0740611	0.105926	-20.6918	-28.5167	24.6959
Slc4a10	2.57458	0.947082	16.4624	18.2194	47.1326	50.6364	0.0495232	0.0765171	0.252024	0.439244	20.6269	22.541	0.105064	0.112471	98.0531	85.6324	0.0626479	0.0308103	0	0.160491	0.111092	0.0706176	-18.4608	-28.5167	24.7004
Tmem184c	25.9158	33.6626	35.2824	43.3152	38.2295	38.4604	12.8265	14.2577	21.6935	20.9164	36.4342	35.6394	23.3767	22.6517	54.7765	56.1295	9.74175	8.84254	9.61936	6.7085	10.4796	9.00375	-25.6698	-28.5167	24.7009
Zfp108	1.62733	2.71771	2.29612	3.09552	3.73021	3.71929	0.742847	0.586631	2.77227	2.21713	3.20568	3.05065	2.91552	3.03672	4.80851	3.88989	1.09634	0.554585	0.706317	0.706158	0.703581	1.16519	-26.6942	-28.5144	24.6911
Rab3c	35.2426	31.892	119.931	117.586	114.276	117.667	0.396185	0.306068	0.756073	0.878487	90.577	180.037	2.25887	0.899768	125.485	122.422	0.31324	0.338913	0.302707	0.962943	0.148122	0.28247	-22.6631	-28.5144	24.7038
Cntnap2	35.6798	21.1858	35.7744	46.477	44.948	45.6912	0.668563	0.510114	1.66724	1.12948	43.0888	52.3938	13.0279	16.9606	39.9744	39.7207	1.53487	0.924308	0.807219	1.12343	0.148122	0.0353088	-25.0503	-28.5133	24.6921
Bai3	11.4156	9.71788	38.255	37.6548	55.7883	60.9215	0.0495232	0.0255057	2.73349	2.25897	35.2625	43.6534	0.210128	0.0899768	59.0636	56.1569	0.031324	0	0.100902	0.288883	0	0.0706176	-22.8432	-28.5123	24.7082
Rcan2	9.08389	10.2326	37.148	31.2205	38.1471	37.6085	0.916178	1.22427	2.42331	2.44721	27.3035	62.9984	16.101	10.5273	106.251	132.366	2.13003	1.84862	1.91715	2.69624	5.29537	3.24841	-19.5085	-28.5121	24.6879
Fxyd7	0.874386	1.72945	11.7266	7.45136	33.2216	28.8401	0	0.0765171	2.63656	3.28387	9.5065	12.3963	1.86488	2.65431	11.384	15.1487	0.187944	0.0616205	0.235439	0.128392	0.407336	0.388397	-19.2012	-28.5088	24.6683
Pianp	1.91879	2.0177	27.41	23.526	41.7124	38.2734	0.445708	0.841688	20.1038	26.2291	32.1894	38.2542	18.8327	15.3635	62.2499	60.0194	0.15662	0.154051	0.168171	0.320981	0.111092	0.0706176	-23.9642	-28.5065	24.6864
Ppapdc3	2.64745	3.25302	7.05238	6.67748	10.2014	10.68	1.78283	2.06596	5.69963	7.9273	10.4129	9.49093	3.7035	3.55408	22.1887	20.326	2.31797	1.66375	2.55619	3.49869	1.48122	2.04791	-21.2206	-28.5065	24.7273
Sort1	96.1581	77.1666	100.783	124.617	108.526	103.787	21.2207	21.5778	56.0269	64.3805	149.517	126.723	118.249	97.2649	154.654	162.608	26.3748	25.326	26.5037	29.5303	60.4339	69.4524	-25.7204	-28.4997	24.6671
Cacna1a	27.3488	22.4829	58.2436	47.7595	64.238	53.9193	3.21901	4.84608	17.4284	23.6564	46.9798	76.9201	5.04307	4.94872	394.732	335.462	1.4409	1.04755	1.2781	1.05924	1.03686	1.55359	-15.9344	-28.4963	24.6834
Lrrc49	43.8407	31.2125	47.7265	54.9013	49.8323	50.6779	5.10089	5.45822	12.2135	9.60061	47.1788	47.3094	16.6789	15.9034	75.2561	87.6595	2.44327	1.72537	1.54717	1.7012	1.8145	1.23581	-24.7626	-28.4929	24.6738
1700001K19Rik	0.655789	0.679428	1.02505	1.28243	2.41124	1.45447	0.247616	0.229551	0.504048	0.606574	1.3486	2.17904	1.2345	0.584849	1.53525	1.50665	0.0626479	0.154051	0.134537	0.0641962	0.0740611	0.105926	-24.4355	-28.4884	24.656
1110051M20Rik	23.1955	21.0005	30.0751	30.9331	43.8351	38.6058	6.06659	6.42744	14.9082	19.3267	36.4121	34.4288	14.2887	12.3943	45.0726	46.1582	2.3493	2.37239	2.11895	2.85673	3.33275	2.89532	-26.0223	-28.4884	24.6623
Slitrk1	9.47251	6.67075	22.9407	24.322	35.6946	36.8397	0.0990463	0.0255057	8.21987	9.72611	28.0773	32.9035	0.210128	0.0674826	50.5763	47.9662	0.15662	0.123241	0.0336341	0.160491	0	0	-23.2949	-28.4857	24.6685
Elk1	19.1879	23.4917	31.3052	32.3261	35.6122	31.0426	8.17132	9.89621	24.3106	29.8058	42.0497	33.8477	13.9998	13.9914	41.7414	34.1324	6.29611	7.14798	7.76949	10.6566	10.0353	11.1929	-25.6025	-28.4828	24.6329
Sfxn3	19.1879	21.7005	66.6491	65.5366	87.3405	74.7182	5.64564	13.212	38.6179	41.8327	73.598	70.8672	49.5902	50.5444	71.7221	70.5385	6.95392	6.22367	6.9959	9.62943	7.59126	7.80325	-26.2652	-28.4828	24.6436
Cspg5	15.5446	8.56491	51.3552	52.7565	163.202	152.574	3.71424	2.19349	6.22306	6.67232	69.4638	76.8959	20.7239	28.2302	69.8682	72.73	0.501183	0.369723	0.437244	0.802453	0.148122	0.353088	-20.4209	-28.4816	24.649
Wbscr17	5.56206	5.06483	19.8041	21.9561	27.3892	26.6376	0.222854	0.969216	11.3023	10.2281	20.649	24.0905	6.85542	4.92623	41.0172	40.5425	0.375887	0	0.100902	0.0962943	0.185153	0.176544	-24.2082	-28.4805	24.6217
Gnb5	14.7188	14.5356	24.0683	24.4104	39.3836	38.6681	3.59043	4.05541	14.094	15.6664	27.6794	26.318	11.452	15.5435	105.237	101.63	2.44327	1.94105	2.28712	2.66414	2.88838	2.54223	-19.7456	-28.4783	24.6162
Rtn2	30.8221	22.2564	56.337	63.4361	79.2206	72.1417	2.50092	2.90765	13.3185	16.6494	94.6891	71.4725	17.1517	13.5415	42.4076	47.0622	4.85521	2.77292	3.32978	6.19493	2.96244	3.24841	-23.4448	-28.4737	24.6176
Htr1b	0.218596	0.576485	1.23007	0.707548	2.34941	2.24404	0.0495232	0.0510114	0.697913	1.06673	0.994866	1.4769	0.315192	0.584849	3.6788	2.87633	0	0	0	0.0641962	0	0	-22.1261	-28.4667	24.606
Chn2	10.0797	9.01787	18.7585	20.8948	23.5148	22.6482	2.20378	3.29023	6.7465	5.94025	22.1966	21.0883	18.2811	14.0364	377.932	333.873	3.94682	4.28263	3.96883	3.98016	9.40576	8.8272	-12.8008	-28.4636	24.6089
Gucy1a2	8.67099	12.3944	13.7767	16.6716	26.297	26.3051	2.87234	2.80563	7.40564	7.17431	21.0469	22.0325	5.22693	4.43136	29.9518	31.2835	1.34693	1.84862	1.84988	1.60491	2.44402	2.08322	-24.2057	-28.4636	24.6169
Fto	70.971	65.8428	102.362	100.936	117.945	106.218	52.0488	47.9252	78.7091	73.0608	115.029	131.614	80.2951	71.0816	142.488	143.652	32.2637	34.5383	36.7957	40.0263	38.0674	44.136	-25.6184	-28.4613	24.5865
Fam211b	7.6023	5.57955	29.2141	27.7934	37.1372	35.3644	0.47047	0.408091	3.54773	4.16236	30.1555	48.5442	12.3187	7.13066	29.0828	26.5718	0.532507	0.215672	0.605414	0.866649	0.407336	0.564941	-23.6769	-28.4602	24.5821
Nalcn	6.80078	4.98247	20.9111	19.3691	39.2394	42.4705	0.0742847	0.153034	1.68662	1.9243	21.2459	30.2644	1.52343	1.61958	64.1328	62.5396	0.031324	0	0	0.0320981	0.0370306	0.0353088	-21.1441	-28.4581	24.613
Gabrg2	7.40799	9.36787	36.0819	38.7825	71.3274	72.2456	0.0247616	0	0.0969324	0.0418327	45.0343	55.2265	0.0787979	0	99.2407	96.5624	0	0	0	0.0320981	0	0	-21.5209	-28.4552	24.609
Nlgn1	3.71614	3.4795	12.4852	15.6545	27.5953	26.409	0.0742847	0.127528	2.40392	2.80279	14.2597	19.5871	0.656649	0.449884	18.0174	17.0936	0.031324	0	0.0336341	0.160491	0.0370306	0.0353088	-22.3153	-28.4545	24.5997
Xkr4	0.874386	0.864727	3.19817	3.38296	6.53302	6.33734	0.0247616	0.0765171	0.193865	0.209164	4.37741	6.39185	0.183862	0.202448	4.05537	3.88989	0.0626479	0.0616205	0.0672683	0	0.0370306	0	-21.771	-28.4513	24.5784
Cacna2d2	41.7519	31.9743	101.726	88.3771	103.045	94.6029	1.21332	0.918205	9.11165	12.4452	111.646	134.301	1.3133	1.05723	164.185	144.036	0.187944	0.338913	0.369976	0.770354	0.222183	0.176544	-23.3412	-28.4512	24.6029
A830018L16Rik	1.11727	1.54416	2.60364	2.29953	12.386	13.0695	0.247616	0.0510114	1.45399	1.61056	3.02881	3.60752	0.499053	0.359907	8.11074	10.6835	0.0939718	0.0616205	0	0.160491	0.111092	0.0706176	-19.1277	-28.4466	24.5604
Adcy1	20.1594	16.5328	51.1707	48.8208	194.548	186.712	8.66655	6.42744	10.7983	13.6584	48.461	72.3199	13.2643	8.88521	1090.78	870.24	2.224	1.5097	2.25349	2.18267	6.29519	5.2257	-13.9687	-28.4466	24.6051
Ndst4	0.728655	1.11179	2.80865	2.71964	4.96675	4.9452	0.0247616	0.0255057	0.794846	0.752989	2.87406	4.09175	0.472788	0.0899768	3.04153	4.82127	0.031324	0	0	0	0	0	-23.234	-28.4451	24.5762
Dnahc7b	10.4683	9.94436	11.7676	12.1389	11.7059	12.7162	1.11427	1.37731	4.22625	4.74801	11.3194	13.4374	3.20445	2.83427	12.8613	12.8202	0.407211	0.277292	0.639049	0.353079	0.370306	0.28247	-25.9433	-28.4421	24.5826
Kctd13	17.0262	12.1062	39.5056	43.4921	58.2408	44.2575	6.66087	7.26912	9.0341	10.6673	48.9032	37.8426	8.77284	9.71749	44.4932	43.0627	6.20214	6.87069	7.66858	8.85908	4.59179	5.43756	-23.2146	-28.4387	24.5854
Pcdhb18	0.437193	1.37945	3.30068	3.53774	5.89415	5.19454	0.0990463	0.153034	3.06306	4.4761	4.09001	5.78656	2.86299	2.36189	7.93694	6.16356	0.0939718	0.0308103	0.201805	0.128392	0.296244	0.141235	-24.918	-28.4376	24.539
Gls	61.9356	75.8283	116.446	119.155	190.097	196.25	40.3861	37.6209	88.0922	84.6694	143.217	120.138	96.3436	124.1	233.358	234.517	65.2165	68.2755	57.918	57.3593	35.9196	38.3807	-24.1445	-28.4353	24.6386
Sncb	0.704366	0.885316	17.8565	21.1159	68.2567	66.8433	0.0247616	0.0255057	0.0969324	0.0418327	15.9621	23.4852	0.026266	0.0449884	275.273	274.155	0	0	0.0336341	0.128392	0	0	-14.7433	-28.435	24.5827
Zcchc18	36.6999	23.78	90.1843	103.037	190.715	201.465	0.321901	0.255057	6.8822	7.25798	106.782	95.103	1.20823	1.1697	134.522	135.544	0.219268	0.0924308	0.302707	0.320981	0.333275	0.353088	-21.837	-28.4274	24.5462
Akap11	61.1827	69.0752	76.9406	81.6333	92.8843	96.3898	37.2909	34.7388	50.9477	51.7052	83.5909	96.023	49.9579	43.5488	115.636	114.752	48.2076	52.9628	48.635	44.841	37.9563	41.6997	-24.7166	-28.4263	24.5987
Grik2	19.4065	14.968	42.7448	59.5667	85.8361	85.1696	0.148569	0.153034	2.83043	4.32969	58.5645	52.4422	0.656649	0.719814	61.6127	50.3494	0.125296	0.184862	0.0672683	0.51357	0.0370306	0.141235	-22.4183	-28.4195	24.5233
Srgap2	49.6457	45.7893	69.5807	64.4311	104.157	91.694	28.9215	29.2805	57.9268	62.6236	60.0236	82.1498	38.4271	31.8518	124.847	115.82	23.9628	26.7433	27.0755	28.2784	21.8851	20.6557	-23.8701	-28.4184	24.5407
1700003M07Rik	1.0444	1.35886	3.05466	2.83019	5.25527	4.96598	0.569516	1.09674	1.24073	1.31773	3.62573	4.38229	1.75982	1.32716	5.93822	8.1085	0.438535	0.215672	0.369976	0.256785	0.407336	0.317779	-22.6717	-28.4105	24.5031
Slc1a6	1.23871	1.62651	6.27333	5.85938	15.8482	17.6406	1.01522	0.994722	1.8611	2.40538	6.94195	10.992	1.10317	1.21469	87.0456	82.893	0.563831	0.523774	0.437244	0.770354	0.740611	0.529632	-14.599	-28.4105	24.5063
Sv2b	1.91879	1.99711	7.15488	9.19812	25.4932	27.7181	0.47047	0.280563	1.84172	1.86156	8.09158	10.2415	11.3469	6.9732	148.485	130.832	0.031324	0.0616205	0.0336341	0.0641962	0	0	-14.5271	-28.4089	24.5505
5330434G04Rik	2.62316	3.25302	3.60819	4.2674	3.05012	3.84396	0.0247616	0	0.0775459	0.0418327	3.40465	6.05289	0.026266	0.0224942	5.41682	5.31436	0	0	0	0	0	0	-23.3084	-28.4047	24.519
Hmgcll1	5.12487	6.85605	10.6811	12.7137	17.8061	18.5133	0.965702	0.765171	2.48147	2.67729	14.2819	14.1638	3.20445	2.02448	15.8739	16.1622	0.344563	0.369723	0.336341	0.449373	1.74044	1.09457	-24.2242	-28.4037	24.5162
Snap47	57.9523	54.6837	129.341	137.132	192.096	195.606	36.3005	35.2489	45.3838	40.766	148.213	146.335	37.7442	39.9947	197.873	200.549	21.7075	23.6623	24.4857	25.3254	34.4384	30.8246	-22.9826	-28.4015	24.5074
1700123O21Rik	0.048577	0.0411775	0.18451	0.331663	0.164871	0.22856	0	0	0.0193865	0	0.154757	0.217904	0.026266	0	0.811074	1.06835	0	0	0	0	0	0	-17.2426	-28.4011	24.5353
Elovl4	9.10818	9.90318	18.5125	20.342	30.4806	32.2892	0.61904	0.331574	10.081	9.80977	19.2341	25.5674	8.85163	8.77273	31.9505	32.8175	0.15662	0	0.0336341	0.128392	0.0740611	0.0706176	-25.7924	-28.4003	24.4934
Klhl1	2.93891	2.0177	7.99543	7.03126	10.8403	9.8904	0	0	0.38773	0.313745	8.57796	10.8468	0.026266	0.0224942	6.43066	6.90319	0	0	0	0	0	0	-22.4598	-28.3994	24.4959
Fam131a	10.6141	5.37366	17.7744	22.0666	33.2628	33.3905	3.63995	3.5963	6.82404	7.15339	28.8069	20.2893	8.53644	10.7972	55.8483	55.746	1.87944	1.72537	1.51354	2.24687	2.22183	2.93063	-21.919	-28.3981	24.4814
Ubxn6	43.0149	30.5949	46.804	49.5726	51.4398	47.0833	28.5996	26.1433	31.8714	38.2142	60.4215	48.1326	37.7442	39.1174	52.0825	53.5819	22.3966	20.7661	22.4676	26.7698	30.1429	29.1651	-25.0059	-28.3958	24.4712
Ankrd29	2.526	2.57359	4.20272	3.97996	7.91382	8.78916	1.70855	1.65787	3.68343	3.11654	4.24476	5.20548	3.44084	3.82401	20.19	21.7505	0.971042	0.677826	0.672683	0.449373	0.629519	0.670867	-18.5765	-28.3947	24.477
Gm9866	0.0728655	0.0823549	0.55353	0.751769	5.29649	5.73477	0	0	0.252024	0.125498	0.287406	0.968462	0	0.0449884	7.2707	9.72473	0.031324	0	0	0	0	0	-16.3143	-28.3918	24.4866
Slc8a3	2.89033	2.38829	11.0091	11.2544	18.3213	18.264	0.519993	0.433597	6.37815	7.34164	9.74969	16.1249	1.52343	1.07972	32.0954	33.1189	0.0939718	0.0924308	0.269073	0.0320981	0.740611	1.05926	-21.4868	-28.389	24.4784
Cdh10	4.80912	4.81776	12.6697	13.4434	27.822	27.9674	0.0990463	0	4.013	3.95319	12.668	15.108	0.446522	0.449884	12.5716	15.1213	0.0939718	0.0308103	0.0336341	0.128392	0	0	-21.7012	-28.3872	24.4746
Zfp365	1.84593	1.58533	2.64464	2.71964	12.015	10.4099	0.272377	0.943711	1.99681	1.88247	3.13936	4.01912	1.18197	1.1472	37.5411	45.3638	0.0626479	0.0616205	0.0336341	0.0962943	0.111092	0.0706176	-15.1812	-28.3857	24.4699
Cnksr2	5.85353	8.02961	8.32344	7.69458	16.4871	12.7786	0.519993	0.484608	4.4395	4.45518	6.87563	11.7184	1.41836	1.05723	53.444	43.3641	0.0939718	0.123241	0.0336341	0.160491	0.0370306	0.0353088	-17.9609	-28.3811	24.4938
Hdac11	29.8506	23.5947	46.107	45.1504	64.1143	65.6382	3.0952	2.72911	29.7389	31.0608	54.2534	50.5779	22.7989	20.5822	122.154	126.038	20.11	19.6878	23.9139	27.6686	17.2933	18.29	-21.7125	-28.38	24.5153
3110047P20Rik	1.94308	2.77948	6.74486	6.83226	16.652	17.4952	0.0742847	0.0255057	0.407116	0.878487	4.11211	13.849	0.157596	0.134965	7.50244	7.75239	0.031324	0.0616205	0.0672683	0.0320981	0.0370306	0.0706176	-19.918	-28.3766	24.4547
D430036J16Rik	0.145731	0.432363	0.615033	0.77388	1.36019	1.72459	0	0	0.271411	0.209164	0.795893	1.16215	0	0.0449884	1.01384	1.04096	0	0	0	0	0	0	-22.4635	-28.3746	24.4518
Pla2g3	0.947251	0.679428	0.984053	0.994989	4.12178	4.57119	0.321901	0.204046	0.65914	0.857571	1.01697	1.06531	0.630383	0.832285	3.21533	3.09548	0.15662	0.215672	0.0336341	0.256785	0.259214	0.141235	-19.5482	-28.3744	24.444
Syt11	185.71	107.308	155.132	204.172	203.863	198.348	4.63042	5.63676	19.2508	20.7909	182.171	183.741	17.1254	15.476	466.773	536.449	3.38299	3.23508	3.26251	5.0715	2.1848	3.03656	-21.2058	-28.3721	24.4961
Gabbr1	91.349	100.802	205.564	209.832	273.707	265.462	18.4474	18.3386	101.333	136.521	261.23	277.61	81.6872	100.279	345.778	357.185	7.83099	5.36099	7.43314	10.2072	10.7389	15.8537	-25.7865	-28.3642	24.4166
Dok6	0.728655	0.247065	1.64009	1.59198	4.18361	4.11407	0	0	0.0775459	0.188247	1.52546	2.66327	0.105064	0.0449884	1.21661	1.36968	0	0	0	0	0	0	-19.2621	-28.3623	24.432
Ss18l1	19.4065	26.7654	57.4646	60.0752	72.9555	60.7969	4.53137	5.43271	13.0083	16.9213	66.7002	87.5005	10.8478	8.86271	35.7162	33.201	5.19978	5.54585	6.72683	6.35542	5.70271	6.39089	-22.0717	-28.3619	24.4255
Dusp26	11.0513	9.61494	44.4259	37.6327	64.1555	58.7814	0.594278	0.306068	0.969324	1.21315	45.9186	56.1466	2.10128	1.41713	50.5183	57.7731	0.125296	0.0308103	0	0.160491	0.111092	0.105926	-22.8354	-28.3608	24.4498
Kcnk9	0.582924	0.597073	5.02277	3.49352	5.97658	6.06722	0	0	0.0193865	0.0836654	3.58152	8.57089	0	0	18.8575	18.0798	0	0	0	0	0	0	-18.5492	-28.3602	24.4642
Ntm	8.30666	6.4031	30.8746	27.2848	41.2178	42.8861	0.445708	0.459103	8.54944	9.47511	22.3513	40.7722	1.10317	0.989744	86.9877	82.4821	0.438535	0.154051	0.302707	0.353079	0.592489	0.459014	-20.9655	-28.3597	24.4325
Pcsk1	0.534347	0.700017	1.25057	1.03921	2.24637	2.49338	0	0.433597	0.0193865	0.0209164	0.928542	1.59796	0.105064	0.0899768	4.98231	4.82127	0	0	0	0	0	0	-19.0237	-28.3576	24.4389
Sgtb	13.5287	10.4385	14.7403	18.8385	17.8885	18.9705	2.22854	2.11697	5.11803	4.7271	16.758	17.5534	3.49337	3.12669	30.7629	32.0779	1.34693	1.04755	1.14356	1.25183	2.1848	1.97729	-23.6211	-28.3574	24.4411
Wdr54	5.70779	5.25013	6.66286	7.40714	8.22295	7.6048	1.03999	1.3518	4.05177	5.45917	10.8109	6.77923	2.469	2.67681	8.40041	7.88936	0.595155	0.400533	0.840853	0.995041	0.444367	0.353088	-25.9411	-28.3563	24.4287
Cdh22	12.7515	5.82661	13.1002	13.0675	11.0464	11.6773	0.0742847	0.17854	0.348957	0.355578	14.9672	23.8242	1.1557	1.25967	56.1669	54.9242	0	0.0924308	0.0672683	0.0641962	0	0	-18.6994	-28.3556	24.4291
Ptprt	1.11727	1.25591	9.4305	8.04836	17.8679	14.0876	0.0247616	0.102023	1.82233	2.0498	7.3399	20.0229	0.472788	0.337413	19.263	18.5181	0.0939718	0.154051	0.100902	0.0641962	0.370306	0.423706	-21.6387	-28.354	24.4248
AI854703	1.0444	1.75004	8.81547	7.91569	21.0211	21.8378	0.272377	0.408091	0.969324	1.58964	10.3466	12.2753	8.01112	7.87297	30.9077	33.2284	1.34693	1.47889	1.17719	1.54071	0.703581	0.564941	-20.9631	-28.3529	24.5215
Large	15.1317	17.5004	29.2551	31.3974	50.7391	46.9171	8.7656	9.64115	21.6547	24.0329	33.7812	43.2418	31.6242	27.0155	54.0813	56.1569	4.13476	3.45075	4.27154	5.45668	8.73921	8.86251	-25.2962	-28.3518	24.4073
Grm3	1.53017	1.54416	5.02277	4.59906	13.9316	14.6902	0	0	0.484662	0.648407	4.31109	10.7257	0.0525319	0.0224942	13.18	14.9569	0	0.0308103	0.0672683	0	0.0370306	0	-20.8642	-28.3508	24.4327
Oscar	0.607212	0.65884	1.35307	1.39298	1.48384	2.01548	0.0742847	0.127528	0.756073	1.2759	1.50335	1.16215	0.341458	0.292424	1.62215	1.91755	0.250592	0.215672	0.0336341	0.160491	0.259214	0.0706176	-24.8779	-28.3506	24.3965
Tceal1	6.65505	5.04424	7.81092	8.71168	10.8197	12.1552	2.07997	2.04046	6.35877	4.83168	8.1579	8.28035	6.4089	5.64604	12.9482	12.7654	1.62885	1.2016	1.07629	0.802453	1.77747	1.51828	-26.2033	-28.3484	24.4207
Ankrd13d	17.4634	12.2091	34.3188	31.0215	58.0553	57.6801	3.31805	2.60158	15.3347	19.9542	36.2352	36.2931	12.4763	15.6785	50.0838	54.979	1.59752	2.27996	2.05168	3.4666	4.14742	4.51953	-24.7113	-28.3461	24.3985
Diras1	6.09641	4.77659	31.2232	29.6949	55.0464	46.8755	0.0247616	0.0765171	0.135705	0.0418327	32.8085	47.2609	0.157596	0.112471	99.038	106.424	0	0	0	0.224687	0	0	-20.1907	-28.3451	24.4263
Arhgef15	9.52109	11.2414	16.5034	13.3771	18.0946	18.5133	6.53706	5.27968	10.7983	12.2152	14.6798	18.6671	16.4425	12.4618	17.525	17.5319	4.98051	5.3918	5.98688	9.34055	9.47982	8.89782	-25.9896	-28.345	24.3965
Dos	27.9318	24.9124	89.5078	87.4927	111.865	101.46	7.65133	8.59542	19.0763	27.6305	108.374	145.245	11.1893	8.88521	94.6929	107.164	5.19978	5.3918	5.75144	7.67145	3.36978	3.49557	-23.2604	-28.3439	24.4056
Arhgef33	0.48577	0.391186	0.984053	0.729659	0.680094	2.2856	0.0742847	0.0765171	0.465276	0.418327	0.574812	1.23479	0.183862	0.292424	70.1869	57.5539	0.0939718	0.0308103	0.0336341	0.0320981	0.0740611	0.141235	-11.6799	-28.3427	24.4135
Prr18	3.01177	1.91475	18	18.8385	22.8965	23.3339	0.272377	0.153034	1.02748	0.857571	20.7595	26.8264	0.210128	0.359907	50.3156	69.9906	0.0626479	0.338913	0.235439	0.192589	0.0370306	0.176544	-19.5619	-28.3394	24.4047
Igsf21	6.36358	3.21184	11.4806	11.4755	13.4988	10.7215	0.123808	0.0510114	0.38773	0.0627491	10.1034	18.425	0.735447	0.202448	36.0059	30.4069	0.031324	0.0308103	0	0.0641962	0	0.0353088	-20.5109	-28.3349	24.4081
Sh2d7	0.364327	0.432363	0.902048	0.950767	1.56628	1.45447	0.0742847	0.0510114	0.252024	0.397411	0.685352	0.702135	0.236394	0.26993	0.926942	1.50665	0.0939718	0.0308103	0.134537	0	0.0370306	0.0353088	-23.4534	-28.3337	24.3817
Pcdha10	0.48577	0.350009	1.51708	1.94576	3.11194	2.34793	0	0.0255057	0.135705	0.125498	2.05606	3.48646	0.0787979	0.112471	1.94078	1.56144	0	0	0	0.0962943	0	0	-21.6646	-28.3327	24.3768
Kcnj9	2.23454	1.11179	3.60819	5.10761	9.64497	8.89305	0.0247616	0.0255057	0.116319	0.125498	5.88076	4.76967	0.157596	0.314919	96.6627	89.7962	0.15662	0.0616205	0.100902	0.320981	0.148122	0.105926	-13.2229	-28.3326	24.4041
Pcdhb10	0.48577	0.555896	2.21412	1.65832	3.11194	3.55306	0	0.127528	1.31828	1.06673	2.9846	3.00223	0.288926	0.69732	3.04153	2.90372	0	0	0.100902	0	0.0740611	0	-24.2212	-28.3315	24.365
Gabra4	0.582924	1.8324	3.6902	5.17394	10.3457	13.672	0.297139	0.229551	2.5784	2.74004	6.72087	6.10131	0.341458	0.652332	12.8903	12.1354	0.15662	0.0308103	0.100902	0.128392	0.0370306	0	-21.6501	-28.3247	24.3607
Larp6	1.99166	1.60592	7.74941	6.7217	16.1986	14.8148	0.346662	0.586631	3.12122	2.63546	6.58822	9.58777	3.54591	2.81177	30.3863	31.0369	0.219268	0.0308103	0.134537	0.0320981	0.0740611	0.247162	-20.0043	-28.3235	24.3527
Fam168a	58.7053	80.9137	135.553	146.507	189.581	177.217	59.1059	49.8126	78.0112	91.781	174.102	181.199	83.7359	70.0019	229.795	217.587	20.6425	20.5196	21.324	23.56	23.3663	27.2584	-24.5457	-28.3224	24.3476
Chat	0.0728655	1.13238	1.10706	0.486439	0.659485	0.89346	0	0	0.0581594	0	0.530595	1.28321	0.0787979	0.112471	4.0264	5.34175	0	0	0	0	0	0	-16.4497	-28.3219	24.3792
Fam19a1	0.0728655	0.350009	3.11617	3.4493	10.8403	10.8046	0	0	0.833619	0.606574	3.29411	4.4065	0.13133	0.0449884	2.75186	3.53377	0.0626479	0	0.0336341	0	0	0	-17.6816	-28.3185	24.3436
Bbs2	21.7625	19.4975	26.0774	28.0145	25.7405	26.6376	5.54659	5.56024	14.2297	14.8506	32.8527	21.7178	15.6808	19.5475	26.4468	25.5034	8.05026	7.70256	9.653	8.4097	5.55458	6.03781	-27.4424	-28.3134	24.373
Grin1	1.87021	1.66769	22.9407	22.1109	53.4389	48.9949	0.495232	0.35708	0.252024	0.543825	23.8547	39.4406	1.10317	1.23718	244.017	244.077	0.0626479	0.0308103	0.0336341	0.256785	0	0	-15.2302	-28.3106	24.3684
Tbc1d22b	27.1302	27.4242	32.1457	30.0266	34.5611	27.8635	17.4322	16.8848	24.6984	28.3626	31.4378	39.6101	17.8609	18.3328	38.3812	37.5292	12.5922	13.1868	14.5636	16.7873	11.8868	11.6166	-25.277	-28.3077	24.3421
Ucp1	0.0242885	0.144121	0.266514	0.375885	0.144262	0.270116	0	0	0.0193865	0.0418327	0.243189	0.217904	0.13133	0.112471	0.405537	0.493085	0.031324	0	0	0	0.0370306	0	-23.1817	-28.2991	24.3147
Eid2b	9.83684	7.06194	14.6583	19.8556	25.9466	23.6663	2.2533	2.14248	8.97594	9.26595	24.4516	20.8461	6.27757	6.27588	11.8475	10.6835	3.35166	2.83454	3.09434	3.4345	2.59214	3.03656	-23.0085	-28.2987	24.3197
Cdh7	1.21442	0.823549	3.64919	4.33373	7.13068	8.64371	0	0	0.32957	0.313745	3.58152	4.45492	0	0	15.4683	13.3955	0	0	0	0	0	0	-19.7467	-28.2926	24.3577
4930488L21Rik	0.437193	0.452952	0.717538	1.03921	0.762529	0.748013	0.0742847	0.0765171	0.0581594	0.125498	1.01697	1.62217	0.236394	0.0899768	2.37529	1.47925	0	0	0	0.0320981	0	0.0353088	-21.6632	-28.2906	24.3072
Cyp46a1	16.1518	9.61494	16.1549	18.5731	28.8731	26.2428	3.26853	3.06068	9.3249	10.4791	20.8038	11.5731	3.57217	3.59907	45.1015	45.2542	0.939719	0.492964	0.605414	0.834551	0.481397	0.459014	-22.1313	-28.2874	24.3266
Sv2c	2.72031	2.553	8.09793	6.45637	7.37799	7.72947	0.222854	0.204046	1.27951	1.58964	4.59849	11.9847	0.709181	0.382401	31.4871	31.8588	0.469859	0.431344	0.302707	0.577766	0.555458	0.494323	-17.8261	-28.2874	24.3391
Lrrc3b	0.607212	0.802961	3.8337	3.82518	8.8	10.5137	0.519993	0.484608	1.33767	1.44323	4.02368	5.64129	0.735447	0.96725	18.7416	19.2577	0	0.0924308	0.100902	0.288883	0.259214	0.423706	-18.8308	-28.2863	24.2839
Lancl1	43.1364	40.6216	62.9794	74.5136	81.1991	83.7152	20.5274	21.7819	58.3921	63.1047	89.3832	58.7372	58.2579	70.1144	94.4901	94.4257	23.493	24.0628	24.8893	26.2242	26.5879	29.9772	-26.475	-28.2851	24.3165
Ajap1	3.61898	3.15008	10.025	9.48556	11.4586	10.1605	0.198093	0.0765171	1.1438	1.35956	8.71061	13.2437	0.210128	0.539861	13.4117	11.834	0.344563	0.277292	0.470878	0.738256	0.148122	0.28247	-23.6326	-28.2851	24.334
Scrn1	28.369	18.3446	30.5876	37.3453	41.0942	34.845	2.52568	3.77484	2.94675	2.78188	30.9514	37.1163	8.45764	4.43136	69.2889	61.6356	0.375887	0.0308103	0.201805	0.128392	0.111092	0.211853	-23.2854	-28.275	24.3006
Lingo1	9.81255	15.1121	78.1707	69.8703	133.649	126.227	0.990463	0.612137	14.6756	19.6614	96.3915	124.447	2.94179	2.47436	49.9969	57.2526	1.66017	1.26322	1.24446	2.21477	1.07389	0.988647	-20.9416	-28.2739	24.2761
Fam81a	3.23037	1.91475	3.36218	3.42718	9.43888	9.39172	1.21332	1.3263	2.55902	2.57271	2.76352	3.97069	2.12754	1.61958	8.31351	9.25904	1.00237	0.893498	1.5808	0.866649	0.222183	0.211853	-21.1618	-28.2648	24.2868
Trim3	23.997	26.683	55.0659	55.0118	58.4675	53.8985	10.8456	13.1609	26.0167	32.9014	44.769	50.8685	35.1701	30.5696	143.647	130.147	6.70333	6.25448	6.62592	7.79984	8.44297	11.4047	-21.6407	-28.2626	24.2437
Syt10	0.048577	0.0205887	0.574031	0.24322	0.865574	0.685679	0.0247616	0	0.0581594	0.0627491	0.0884325	0.435808	0.026266	0.134965	2.80979	1.83537	0	0	0	0	0	0	-16.3535	-28.259	24.2318
Elfn2	1.40873	0.844138	14.6788	15.2786	39.9194	33.7437	0.0247616	0.0765171	0.310184	0.250996	18.5266	27.2138	0.0787979	0.0674826	21.3486	23.1202	0	0	0	0.0320981	0	0	-20.5893	-28.2588	24.2739
Cxx1c	12.7515	12.3327	46.6195	46.0127	50.4712	50.574	5.15041	4.59103	14.6562	17.4442	50.3844	51.5464	13.8947	12.7992	81.2812	91.2481	1.81679	1.38646	1.68171	2.27897	3.07354	2.93063	-23.5667	-28.2558	24.2344
Zer1	34.3439	39.0568	64.845	68.61	93.482	80.5569	22.2111	23.4652	59.9818	83.1844	100.636	81.8835	56.0779	59.1822	150.86	142.145	24.4953	26.2503	29.7998	41.5028	28.9949	31.8132	-23.5503	-28.2558	24.3048
Traf3	49.087	45.0276	60.6832	59.4119	58.8796	56.288	13.396	12.0387	39.3158	47.0618	67.7172	77.138	47.9879	44.3136	54.7475	53.1436	18.3245	19.811	19.4069	23.9452	15.1455	13.0643	-27.8342	-28.2501	24.2322
Myo9a	39.3473	47.1688	54.5739	56.648	74.7691	77.835	26.3216	27.4186	41.1963	36.9383	59.493	66.7997	39.504	36.3731	58.7739	60.0194	25.9362	27.2055	25.8983	20.4144	19.5151	20.1613	-25.5191	-28.249	24.2446
C030023E24Rik	0.510058	1.17356	6.53985	7.20814	16.5696	19.2198	0.0247616	0	0.969324	0.962152	12.9554	9.68462	0.026266	0.157459	17.5829	15.9157	0.031324	0	0	0.0962943	0.0370306	0	-21.2888	-28.2459	24.2275
Kifap3	45.7352	47.4364	84.813	88.6646	134.308	130.154	23.0035	20.328	31.0378	27.8397	74.7697	101.567	28.3935	23.8663	110.741	117.984	6.35876	5.79233	5.91961	4.07646	5.44349	5.29632	-23.9173	-28.2445	24.266
Tmed8	16.4676	19.3122	21.8337	22.9511	34.0253	34.9904	8.59227	8.23834	14.4042	15.6454	26.7508	28.2065	27.8157	24.8336	49.099	45.9939	7.64304	7.11717	7.0968	7.25417	6.03598	6.28497	-25.0905	-28.24	24.2674
Btbd11	11.027	9.28552	17.6514	18.1088	25.2047	25.2247	2.97139	2.2445	13.1246	17.9881	21.1575	28.0612	15.1817	15.1836	35.5424	36.3239	0.908395	0.893498	0.908122	1.34812	1.37013	1.83606	-26.0248	-28.2366	24.199
Thra	70.8981	43.9158	207.574	239.018	395.938	360.272	13.3713	15.5075	65.4294	52.1654	224.066	209.333	48.2506	30.5246	158.015	167.649	24.37	21.3515	24.9565	27.8291	14.4419	16.2774	-21.3447	-28.2332	24.2039
Grin2a	0.145731	0.16471	0.55353	0.795991	1.09227	1.35058	0.0742847	0.0255057	0.484662	0.439244	0.464271	1.23479	0.13133	0.0449884	11.1523	9.97127	0.031324	0	0	0.0320981	0	0	-13.8331	-28.23	24.2089
D630041G03Rik	0.510058	0.411775	1.08656	1.19399	1.8548	1.3298	0.123808	0.306068	0.232638	0.292829	1.03908	2.3001	0.682915	0.472378	2.66496	2.24627	0	0.0308103	0.100902	0.0641962	0.0370306	0.105926	-22.9102	-28.2287	24.2091
9530077C05Rik	3.98331	2.77948	3.95671	3.71463	6.92459	6.77368	1.43617	1.68338	2.2876	2.36355	4.13422	3.777	3.15192	3.12669	5.79339	5.39654	2.31797	2.0951	2.6571	2.31106	1.85153	1.73013	-23.6741	-28.2287	24.2506
P4htm	6.55789	5.53837	14.3918	12.3379	15.2506	14.8772	1.65903	1.65787	6.14551	8.36654	14.7461	12.5416	12.5551	12.1469	45.9416	47.0348	1.40958	0.831877	0.874488	1.21973	0.407336	0.741485	-20.729	-28.2253	24.2127
Kcnh5	0.48577	0.32942	1.25057	1.37087	1.58689	1.26747	0	0	0.465276	0.397411	1.21595	1.21058	0.13133	0	1.94078	2.08191	0	0.0308103	0.0336341	0	0	0	-24.0218	-28.2245	24.2272
Dlg2	1.74877	4.79718	39.9361	42.3644	120.315	107.257	0.371424	0.204046	6.18429	6.86057	45.1448	53.4349	3.41458	2.63182	150.454	136.009	2.53724	2.12591	1.98441	3.69128	1.55528	2.08322	-20.002	-28.223	24.2541
Atxn7l3	81.4636	75.7665	96.7447	102.55	108.671	96.8677	31.9424	29.9692	71.4973	79.6704	117.571	117.45	49.8791	47.9576	85.9159	95.9872	38.0899	41.6863	42.7154	48.4681	37.549	38.0276	-26.0972	-28.2219	24.2026
Prmt8	21.2767	13.0738	13.5717	14.8364	20.5265	17.1835	0	0	0.32957	0.292829	13.3312	20.0472	0.026266	0.0899768	36.817	36.5431	0	0	0	0.160491	0	0	-21.9732	-28.2188	24.2684
Grik1	2.57458	1.97652	14.0227	14.3942	26.6267	31.4373	0.123808	0.102023	1.8611	2.02889	14.1713	17.4565	1.28703	2.02448	15.3235	15.6417	0.031324	0	0	0.0320981	0	0	-21.431	-28.2176	24.1856
Ttyh1	85.1311	50.8954	95.6991	127.359	119.429	126.456	2.97139	2.39754	4.18748	2.86554	134.616	126.287	5.20066	6.70327	324.43	342.31	1.31561	1.07836	1.2781	2.21477	1.88856	1.80075	-20.6455	-28.2174	24.1789
Hrh3	4.71197	3.60303	4.71525	5.68249	5.27588	4.63353	0.0247616	0.0255057	0.0969324	0.0209164	7.67152	6.295	2.3902	2.38438	13.7303	16.1896	0	0	0	0.0641962	0	0	-21.96	-28.2168	24.1949
Akt3	46.3181	47.1894	53.9384	66.9075	67.2469	58.3866	8.36941	9.46261	21.5965	21.4811	49.058	74.16	41.8417	23.4614	54.2551	56.2391	6.17082	6.5934	5.68417	6.29123	5.55458	4.48422	-26.362	-28.2151	24.1852
Eef1a2	4.59052	4.73541	51.5808	51.6068	122.376	107.631	0.198093	0.0510114	0.193865	0.0627491	54.3639	70.9883	0.577851	0.517366	759.6	671.499	0.031324	0	0	0.256785	0.0370306	0.0353088	-14.2367	-28.2141	24.1873
Lphn1	159.988	188.49	335.644	340.308	395.32	334.217	25.1825	29.2295	201.251	276.619	435.11	444.645	130.411	115.508	349.95	325.518	26.7507	24.9255	28.2527	39.0634	17.2192	18.8549	-26.1759	-28.2117	24.1827
Ppp2r1a	199.093	181.263	254.193	260.466	291.616	262.76	152.185	142.704	149.916	174.108	286.853	332.497	169.521	147.135	314.494	318.505	91.4346	94.2486	100.734	124.476	93.354	91.8735	-24.6611	-28.2106	24.1865
Slc2a13	3.47325	4.22069	7.91342	7.07548	13.1485	12.5292	0.47047	1.7854	6.12613	8.68029	8.02525	10.4836	7.4858	6.27588	37.657	32.4066	0.689127	0.831877	0.437244	0.834551	1.99965	1.41235	-19.7434	-28.2016	24.1439
Lrp11	9.9097	7.51489	29.1936	33.5643	60.4459	58.7191	2.07997	1.37731	1.55092	1.90339	40.2368	33.1456	3.28325	3.30665	102.804	105.027	0.751775	0.739446	0.538146	0.995041	0.555458	0.635558	-20.4071	-28.1993	24.1684
Mib2	44.6908	31.4802	69.8267	66.0673	92.4309	83.5905	15.6246	14.4872	53.0802	65.761	82.6181	64.209	47.5414	53.7386	102.514	105.52	12.9681	9.15065	12.7137	16.2095	20.1817	22.986	-26.1096	-28.1971	24.1309
Fam131c	0.825809	0.452952	7.4009	6.21315	20.4646	18.7627	0.0742847	0.0255057	0.600981	0.899403	9.74969	12.3479	0.367724	0.224942	7.93694	7.75239	0.0626479	0	0.0672683	0.0962943	0.185153	0.141235	-19.4193	-28.1959	24.144
Slc6a15	10.6869	7.78254	26.2209	34.3382	55.9326	58.6567	0.495232	0.408091	2.17129	2.84462	32.3442	39.9733	1.89115	1.61958	44.0008	44.405	0.125296	0.123241	0.0336341	0.0962943	0.111092	0.0353088	-22.5191	-28.1948	24.168
4930441O14Rik	0.582924	0.782372	1.04556	1.08343	1.42201	1.12202	0.272377	0.153034	0.523435	0.543825	1.3486	1.8885	0.39399	0.539861	1.85388	1.91755	0.250592	0.0924308	0.269073	0.160491	0.407336	0.529632	-23.753	-28.1914	24.1357
Ncam2	1.91879	2.24417	8.63096	7.69458	14.1995	18.451	0.123808	0.0765171	1.89988	1.98705	7.51677	14.4543	0.236394	0.112471	17.7278	16.5731	0.15662	0.0616205	0.0336341	0.192589	0.0370306	0	-22.1691	-28.1914	24.1477
Rufy2	42.5777	49.4336	57.3211	58.638	58.5911	55.9971	20.1312	21.6033	30.0878	28.6763	47.3777	50.9653	29.0502	24.3162	68.0723	63.1422	18.0426	15.2511	13.5209	13.096	12.5534	14.4413	-25.6242	-28.1914	24.1785
Fam171b	23.6084	21.1035	30.4441	33.1442	52.1611	50.3039	0.445708	0.943711	8.70453	8.11555	30.8187	40.8691	5.14813	3.77902	46.4919	47.0622	0.407211	0.184862	0.437244	0.128392	0.851703	0.670867	-24.6323	-28.1903	24.1702
AI118078	0.752943	1.11179	3.40318	3.0513	4.30726	3.8024	0.346662	0.637642	0.7173	1.4014	3.13936	5.49602	0.577851	0.539861	39.5399	33.5572	0	0	0.0336341	0	0	0	-14.2688	-28.1861	24.1403
Wdr13	65.9432	57.8338	128.029	138.679	195.249	188.499	20.354	25.0211	54.7862	67.0788	158.736	137.546	78.8242	82.7786	102.92	96.6172	42.6319	41.7787	42.9172	48.6286	45.2143	49.856	-23.4673	-28.1858	24.138
Pcdh15	1.53017	2.26476	9.41	9.10968	21.3508	24.3728	0.0247616	0.229551	1.58969	1.56873	9.92655	14.0427	0.367724	0.494872	8.66111	10.5739	0.375887	0.215672	0.235439	0.224687	0.222183	0.176544	-20.0797	-28.1846	24.1232
Rab39b	5.9021	8.29726	12.6902	14.3278	17.1672	19.6354	0.47047	0.969216	1.8611	1.88247	15.343	16.8028	0.735447	0.854779	23.0287	22.3532	0.31324	0.215672	0.201805	0.160491	0.148122	0.0706176	-23.7472	-28.1813	24.1421
Fgf11	2.67173	2.553	6.58085	7.23025	9.00609	6.64901	0.321901	0.586631	5.23435	7.71814	8.71061	6.36764	2.31141	2.49686	13.2958	13.2311	0.407211	0.462154	0.538146	0.770354	0.518428	0.670867	-24.23	-28.179	24.1233
A530058N18Rik	0.242885	0.247065	0.656035	0.818102	2.3082	3.05439	0	0	0.0193865	0.104582	0.928542	1.18637	0	0	1.99872	3.12287	0	0	0	0	0	0	-19.7249	-28.1788	24.1458
Gabrb3	9.18105	10.5208	48.4851	48.8429	97.0885	85.5852	0.198093	0.17854	2.1519	1.61056	48.3063	76.4601	0.420256	0.539861	74.1554	72.6752	0.031324	0.0616205	0.0672683	0.449373	0.0370306	0.105926	-22.0344	-28.1779	24.1198
Magee1	31.3807	26.4565	96.8062	101.467	126.786	124.814	4.50661	4.61653	18.7467	23.3636	121.44	130.984	13.3956	12.3493	114.159	103.657	3.97814	3.26589	3.96883	4.59003	5.62864	3.98989	-23.7846	-28.1733	24.1188
Amigo1	10.7355	9.96495	18.41	18.9269	22.711	21.4638	2.62473	3.03518	11.3605	12.5916	20.5164	23.4126	22.1159	15.0036	60.1064	62.0191	1.72282	1.72537	2.11895	2.37526	6.25816	8.4035	-21.1007	-28.1722	24.1011
Camta1	41.0718	33.4979	65.665	73.5629	96.5115	96.847	5.29898	3.95338	11.8451	11.5249	67.8278	102.851	6.4089	4.97122	189.444	183.126	5.3564	5.57666	5.58327	4.84681	4.92506	5.72003	-21.6203	-28.1722	24.1441
Fstl4	0.31575	0.720606	1.70159	1.56987	2.65855	1.22591	0.173331	0.17854	0.988711	1.1504	1.43703	2.83275	1.47089	0.787297	5.12715	4.35558	0.031324	0.0308103	0	0.128392	0	0.0353088	-22.0712	-28.1689	24.0902
Nrg3	1.74877	1.62651	10.6196	9.02123	17.1466	14.3161	0.0990463	0.102023	0.252024	0.188247	10.0592	17.7713	0.157596	0.134965	9.41425	12.1354	0.15662	0.0616205	0.0672683	0.128392	0.0370306	0.105926	-21.5239	-28.1688	24.1028
Rgs4	8.47668	9.75906	19.3735	18.6837	48.534	48.7248	1.63426	1.30079	1.99681	1.98705	19.9194	21.9599	8.48391	11.9444	30.4732	35.8308	0.31324	0.154051	0.100902	0.160491	0.222183	0.247162	-22.2578	-28.1677	24.1053
Gprasp1	175.946	124.5	240.478	245.453	329.104	366.797	32.1653	27.2401	95.6917	75.1106	225.127	254.633	33.9094	35.9457	250.245	257.253	23.0858	19.965	20.7186	16.9799	14.7382	13.2408	-24.0877	-28.1632	24.1178
Ctxn3	0.097154	0.0411775	0.451024	0.397996	0.721312	0.56101	0.0247616	0	0.0581594	0	0.420055	0.31475	0.183862	0.0899768	11.5288	10.163	0	0	0	0	0	0	-12.5448	-28.1523	24.0775
Pcdha5	0.947251	0.432363	4.14122	4.33373	10.4899	10.3267	0	0.0255057	0.155092	0.167331	4.73114	8.11087	0.0787979	0.0899768	2.80979	2.65718	0	0.0308103	0	0.0320981	0	0	-18.646	-28.1509	24.0632
Zfp235	5.73208	7.80313	9.71752	10.3479	11.7677	11.5111	4.63042	4.41249	8.76269	9.34961	11.6289	10.1204	9.08803	10.0549	12.9482	13.2311	3.97814	3.66642	4.2379	3.69128	5.73974	3.35434	-26.3857	-28.1508	24.0585
Adcyap1r1	29.7777	26.0242	58.8381	67.7035	103.869	105.013	0.792371	7.09058	4.86601	5.45917	70.326	102.124	18.1235	12.0569	101.935	117.08	0.657803	0.0616205	0.369976	0.609864	0.222183	0.211853	-23.6863	-28.1496	24.0888
Mmp24	9.59395	9.12081	47.1525	50.656	87.6497	87.5799	0.222854	0.17854	0.38773	0.313745	70.5913	83.3361	0.315192	0.202448	172.904	140.091	0.031324	0.0308103	0	0.385177	0	0.0706176	-20.7907	-28.1463	24.0852
Rab11fip2	15.8604	20.4652	27.7175	28.0587	34.0253	33.5775	7.1561	8.62093	19.8518	18.3646	27.812	31.7171	19.8833	22.0443	25.6937	25.75	12.0284	9.48956	7.76949	8.4418	7.73939	6.95583	-27.0705	-28.1429	24.0576
Tmub1	9.18105	8.13255	16.3189	16.3399	18.6717	18.1393	6.23992	6.01934	10.2361	12.006	23.3462	17.5049	10.4801	10.8422	18.3071	19.4495	6.60935	6.13124	6.55866	11.9084	6.81362	6.4262	-24.8633	-28.1417	24.1167
Reep1	43.7679	45.1305	169.073	180.159	263.629	257.545	4.13518	5.8408	17.3703	18.7201	213.675	234.513	16.784	15.296	80.2963	88.1526	10.8068	9.45875	9.21575	9.56523	11.0351	11.2282	-20.3833	-28.1383	24.0563
Tacr3	0.340039	0.267654	1.68109	1.45932	2.37002	2.97128	0.123808	0.0255057	0.0969324	0.23008	0.972758	2.83275	0.39399	0.337413	1.99872	2.32846	0.15662	0	0	0.0962943	0	0	-22.1232	-28.1349	24.0432
Sgsm2	32.3037	27.0742	61.2163	62.3084	79.3031	74.3234	13.297	12.3448	24.1556	28.1743	72.1167	73.2399	33.5154	31.3119	38.7288	38.351	12.9055	11.369	13.6891	17.333	8.07266	9.2156	-23.8353	-28.1338	24.0404
Trpm3	10.2255	6.83546	20.8291	21.6023	22.5049	26.1181	0.148569	0.35708	5.83533	6.58865	15.0999	29.0539	0.761713	0.224942	82.2082	65.2515	0.219268	0.154051	0.235439	0.320981	0.259214	0.247162	-19.4962	-28.1316	24.0608
Cpe	73.5213	58.2249	156.587	149.492	222.432	220.352	9.75606	17.752	75.1032	78.3945	119.472	175.171	135.191	84.7356	361.218	390.578	3.97814	1.66375	2.82527	1.92589	5.3324	4.94323	-23.6867	-28.1304	24.0303
Ophn1	11.3913	10.0267	26.5489	28.5451	34.6642	37.8162	1.88188	1.98944	10.585	6.9024	24.1421	24.0663	14.1836	14.0814	27.8083	27.1744	2.38062	1.63294	2.15258	1.28392	3.85118	2.47162	-25.4991	-28.1282	24.0298
Slc6a11	1.62733	1.89416	28.148	30.0487	112.813	115.527	0.0495232	0	0.038773	0.188247	27.5467	50.0695	0.157596	0.449884	176.177	243.2	0.031324	0.0308103	0.0336341	0.128392	0.148122	0.176544	-17.4717	-28.1259	24.022
Lrfn5	0.874386	1.4618	15.2733	17.2023	40.0637	41.8888	0	0.0255057	1.41521	2.38446	20.6711	22.6136	0.26266	0.112471	12.3978	14.7378	0.031324	0.0308103	0.100902	0.224687	0.0740611	0.0706176	-19.0891	-28.1259	24.0313
Ccdc92	10.3469	7.94725	15.8678	17.3791	19.5166	16.768	4.13518	3.29023	2.50086	3.68128	19.3225	22.8073	5.27946	4.13893	112.392	119.628	0.187944	0.462154	0.538146	0.706158	0.518428	0.529632	-15.7768	-28.1259	24.0368
A030009H04Rik	15.3503	9.69729	34.1958	33.5643	54.7991	58.4489	1.36189	1.42832	5.52515	4.7271	37.0975	42.2734	1.52343	1.95699	44.638	51.2534	0.939719	0.616205	0.941756	0.385177	0.555458	0.670867	-23.0618	-28.1259	24.0511
Clstn2	3.42468	8.7708	22.5717	22.0445	47.2768	45.421	0.866655	0.714159	9.63508	11.3576	22.5945	26.8264	1.47089	1.57459	48.3748	43.775	0.689127	0.277292	0.470878	0.51357	0.740611	0.847411	-22.4728	-28.1248	24.0185
Dpp6	17.0991	12.415	64.763	57.8199	95.5017	97.1171	0.346662	4.56552	7.11484	7.29981	56.4642	105.587	1.96995	1.23718	235.791	223.614	1.19031	1.13998	1.54717	2.43946	0.148122	0.247162	-19.6384	-28.1237	24.0611
Morc2b	0.0242885	0.0823549	0.123007	0.198998	0.226698	0.22856	0	0.0255057	0.0581594	0.0209164	0.221081	0.0726346	0.026266	0.0224942	1.76698	1.94495	0	0	0	0	0	0	-14.074	-28.1224	24.0185
Cnrip1	7.35941	8.81198	38.4601	39.1583	89.4632	87.5591	1.78283	2.37203	9.05349	8.9522	55.3588	40.8207	12.7653	13.7215	33.5727	33.5298	3.16372	2.92697	3.09434	4.30115	5.22131	4.0252	-20.3485	-28.1158	24.0245
Mtss1l	64.1459	64.1751	110.562	99.919	171.363	143.764	19.2893	19.7414	89.6237	116.379	110.452	163.549	70.4191	45.2583	273.477	262.157	11.7152	10.1674	12.3437	14.5725	8.99843	11.4047	-23.8954	-28.1101	24.0066
Aak1	71.7968	79.2872	118.722	120.924	153.536	155.109	72.6505	72.0281	80.357	88.8736	135.589	134.786	105.011	106.06	393.284	375.073	35.584	35.4318	33.9032	38.0363	27.6618	31.2483	-19.4162	-28.1067	24.0132
4932418E24Rik	0.412904	0.247065	0.656035	0.906546	1.13349	0.727235	0.123808	0.17854	0.0969324	0.271913	1.12751	1.28321	0.604117	0.719814	1.53525	1.17792	0.031324	0.154051	0.0672683	0.128392	0.0370306	0.0353088	-24.2378	-28.1033	24.0025
Aqp5	0.218596	0.185299	0.430523	0.24322	0.247307	0.187003	0.0247616	0.0255057	0.155092	0.0836654	0.59692	0.508442	0.210128	0.247436	1.10074	1.26011	0.0626479	0.0616205	0	0.128392	0	0.0353088	-19.9215	-28.1022	23.9887
B3galt1	4.34764	5.08542	14.7198	16.3842	23.082	23.417	0.396185	0.637642	2.77227	2.13347	15.9179	22.4441	4.64908	3.05921	15.1497	16.4362	0.438535	0.215672	0.201805	0.353079	0.555458	0.60025	-23.6384	-28.0999	23.9998
Caly	3.47325	1.91475	27.779	28.8105	95.6871	85.6891	0.0495232	0.0255057	0.193865	0.188247	39.7504	38.6174	0.341458	0.26993	44.4642	49.6372	0.0626479	0	0.0672683	0.353079	0.111092	0.247162	-19.3683	-28.0943	23.9799
Tacr1	4.6391	3.39714	4.24373	3.95785	5.19344	3.74007	0.396185	0.586631	2.19067	2.23805	3.42676	7.28768	2.75793	1.68706	4.57678	4.51994	1.03369	0.770256	1.04266	1.95798	0.814672	0.741485	-25.4631	-28.0932	24.0217
Dctn1	222.677	115.832	175.51	197.339	229.892	200.343	98.5016	89.8821	106.839	122.863	215.731	219.211	138.579	113.618	359.943	356.473	69.1946	66.3961	74.4996	80.2453	50.88	64.1208	-23.2997	-28.0932	24.0377
Zfr2	12.5814	11.7356	42.5808	41.3915	52.0787	45.1925	4.58089	3.64731	25.28	30.8098	50.4729	42.4671	25.1103	31.1545	55.8483	53.2805	1.5662	0.831877	0.807219	1.60491	3.70306	3.10717	-26.2008	-28.092	23.9489
A330093E20Rik	0.145731	0.267654	1.04556	0.994989	0.659485	0.706457	0	0	0.155092	0.0836654	1.70233	1.11373	0.105064	0.26993	1.04281	0.903989	0.031324	0	0.0336341	0	0.0370306	0.0706176	-22.1803	-28.0879	23.9668
3110052M02Rik	9.25391	8.79139	13.7357	15.2344	16.8581	16.0407	3.16948	3.08619	7.96784	6.58865	16.8243	13.389	7.19688	9.6725	9.70392	11.8066	5.92023	5.42261	5.48236	5.26409	5.36943	4.87262	-25.0865	-28.0875	23.9733
Flywch2	7.40799	6.30015	9.71752	9.13179	8.69696	10.0358	0.346662	0.153034	8.97594	8.55479	10.9214	10.1931	2.65286	3.68905	9.81979	9.66994	0.563831	0.585395	0.639049	0.641962	0.777642	0.635558	-26.4762	-28.0864	23.982
Pcdhb12	0.121442	0.452952	2.19362	1.54776	4.61639	4.71664	0.0495232	0.17854	1.27951	1.29681	3.07303	2.63906	1.81235	1.41713	6.31479	3.99947	0.031324	0.0308103	0.100902	0	0.0740611	0	-22.8451	-28.0853	23.9572
S1pr5	0.242885	0.391186	1.59909	1.28243	2.45246	2.6596	0.0247616	0.0510114	1.24073	1.08765	1.61389	1.57375	0.39399	0.314919	27.2289	29.7768	0.0939718	0.246482	0.0672683	0.0962943	0.333275	0.247162	-13.1254	-28.0853	23.9592
D3Bwg0562e	2.13739	0.65884	9.51251	11.0775	48.8431	43.2186	0.198093	0.255057	0.65914	1.31773	11.3194	14.6964	0.26266	0.494872	34.9052	32.1053	0.281916	0.0924308	0.168171	0.449373	0.259214	0.423706	-18.6909	-28.083	23.9485
Syt4	21.7382	13.9386	63.4509	67.6814	133.154	135.37	0.0990463	0.127528	0.775459	0.501993	63.7599	100.768	0.157596	0.179954	132.813	128.175	0.125296	0.184862	0.0672683	0.224687	0.148122	0.0706176	-21.8915	-28.083	23.9576
Opcml	2.16168	3.21184	16.8519	16.4726	66.0103	67.2173	0.594278	0.408091	4.45889	3.26295	17.6644	26.7295	4.04496	2.6993	60.9754	60.7042	0.31324	0.0924308	0.100902	0.192589	0.111092	0.141235	-19.7682	-28.0796	23.9413
Rims1	4.0076	2.82066	15.8883	13.355	28.6876	27.8012	0.297139	0.153034	1.02748	0.69024	11.2088	21.8146	21.3542	15.9484	91.6803	81.4412	0.250592	0	0.0672683	0.192589	0	0	-18.3272	-28.0775	23.9906
Ppfia2	8.2338	6.56781	27.0409	30.3803	56.3447	55.6647	0.222854	0.255057	1.06626	0.857571	25.756	39.5375	0.420256	0.224942	33.1092	31.7766	0.0939718	0.0924308	0.0672683	0.256785	0.0370306	0	-21.444	-28.074	23.9624
Gm960	0.752943	0.638251	1.33257	1.48143	2.82342	3.03361	0.371424	0.17854	0.814232	1.04582	2.27714	1.33164	0.682915	0.652332	1.70905	1.39707	0.344563	0.338913	0.201805	0.417275	0.148122	0.211853	-22.4375	-28.0728	23.933
Exoc7	41.1933	38.0274	51.4782	52.646	54.9227	47.3326	29.9368	28.2858	37.8036	40.6196	58.5423	59.8752	40.7123	36.958	56.3117	52.0478	25.8109	24.3093	27.95	27.4118	28.5135	26.6935	-26.2306	-28.0706	23.9263
Tsnax	99.3399	76.1989	100.558	102.13	95.1925	106.197	53.6831	45.9103	72.7768	63.523	99.4424	94.4492	75.9612	78.2798	120.763	111.492	74.7076	67.0123	71.8425	60.2802	51.9539	56.1763	-26.197	-28.0683	23.9873
Fgf22	0.0728655	0.123532	0.266514	0.176887	0.391569	0.311672	0.0495232	0	0.116319	0.104582	0.265298	0.338962	0.0525319	0.0899768	1.53525	1.47925	0.0626479	0.0924308	0	0	0.0370306	0	-16.6179	-28.0675	23.9405
Shc3	3.47325	2.32653	3.38268	3.60407	10.4281	7.43858	0.0247616	0.229551	0.38773	0.501993	4.95222	5.52023	0.157596	0.157459	7.15483	8.35505	0.031324	0.0308103	0.100902	0.288883	0.0740611	0.105926	-22.1683	-28.0627	23.934
Nkain2	0.510058	0.700017	10.0455	11.6303	34.2108	30.7517	0.495232	0.433597	0.445889	0.564742	14.1271	12.6626	0.525319	0.539861	12.0502	15.6965	0.0939718	0.154051	0.168171	0.353079	0.0740611	0.0353088	-18.7302	-28.0582	23.9207
Chmp7	55.5721	45.254	58.0796	64.8954	75.6759	73.2014	27.5101	24.0774	35.7293	34.6166	69.2206	67.4292	39.898	39.1399	59.0925	65.0324	27.1892	26.3736	27.21	22.918	29.8096	30.648	-25.4898	-28.057	23.9214
Ttc34	0.534347	0.432363	0.574031	0.729659	1.97845	1.64147	0.0742847	0.102023	0.0969324	0.334662	0.70746	1.01688	0.183862	0.0224942	1.96975	2.49282	0	0	0	0	0	0	-21.2172	-28.051	23.9347
Ret	5.07629	8.13255	15.6833	8.44635	9.17096	14.2123	1.31236	1.02023	1.1438	1.31773	6.36714	15.3743	4.09749	4.16143	39.6847	40.6521	0	0	0.201805	0.609864	0.333275	0.176544	-19.3328	-28.048	23.9064
Tecpr1	35.9713	23.1212	44.2824	48.5334	45.0305	38.2526	15.0055	13.416	29.293	35.014	53.369	46.2683	38.1645	40.512	153.872	138.119	7.67437	7.24041	9.11485	9.98251	10.6648	11.4754	-20.0083	-28.048	23.8734
Trim32	38.2544	32.5714	76.8791	81.9429	121.139	114.384	20.5521	19.6139	28.343	32.1903	99.3097	98.5168	19.6207	21.7069	103.789	100.261	8.48879	9.45875	10.5275	12.7108	9.22061	8.4388	-23.6747	-28.048	23.9099
Srpk2	73.667	60.1809	72.0203	77.8966	88.2885	91.9018	18.5712	18.2621	53.3322	45.7441	71.1882	74.959	52.4794	46.563	89.2471	92.7273	17.0716	14.943	14.4963	12.6146	22.6257	28.0705	-27.0687	-28.048	23.9597
Pcdhb11	0.31575	0.473541	2.78815	2.0342	5.44075	4.4673	0.0247616	0.35708	1.22135	1.84064	2.76352	3.36541	0.919309	0.787297	3.9395	3.0133	0.031324	0	0	0.128392	0.0740611	0	-23.0885	-28.0469	23.883
Bai2	39.0802	33.2096	104.474	106.619	157.143	129.323	1.2876	1.86192	52.7894	74.023	132.627	149.773	7.43327	6.5683	129.221	117.491	1.37825	0.616205	0.840853	1.25183	0.296244	0.353088	-24.3875	-28.0469	23.8881
Zfp352	0.97154	1.56474	3.13667	2.76386	3.4829	2.80505	0.0495232	0.102023	1.12442	0.941236	3.91314	4.43071	1.10317	1.39464	2.86773	3.58856	0	0.0924308	0	0.0320981	0.0740611	0.176544	-25.5958	-28.0458	23.8775
A930013F10Rik	8.40382	10.1297	17.2209	15.7208	16.9611	14.4616	1.95616	2.47405	5.69963	5.54283	12.469	23.0494	5.12186	2.47436	16.3953	15.8609	2.47459	1.84862	1.95078	2.27897	1.55528	1.76544	-24.6347	-28.0446	23.9055
Nicn1	23.0012	22.7506	44.2824	49.9263	61.5794	52.7142	8.17132	9.43711	19.5416	24.0538	56.0883	48.7136	27.1853	24.6086	49.7942	53.8832	6.07685	5.60747	6.15505	7.70354	11.3314	10.8045	-25.9552	-28.0412	23.8796
Pcdhb20	1.79735	1.87357	7.09338	6.34582	13.6843	11.0124	0.198093	0.816182	5.1568	5.18726	7.73785	9.41829	5.38452	4.2739	9.26942	7.42366	0.15662	0.0924308	0.0672683	0.224687	0.333275	0.317779	-24.7668	-28.0401	23.8833
Ctif	37.6229	25.3447	49.5306	46.6539	59.4155	47.8521	7.13134	8.13632	20.3558	22.5478	53.5901	67.066	36.9037	29.0175	47.303	55.8282	3.6649	2.31077	3.19524	4.20485	8.96139	11.6519	-26.3404	-28.0401	23.8909
Gphn	14.1845	16.2651	30.8336	30.712	51.6665	49.639	5.9923	7.29463	16.1102	15.5618	37.4512	40.627	19.8045	20.6947	67.0295	61.0329	11.8405	14.7273	12.8146	12.3899	15.3677	18.9608	-22.8485	-28.0378	23.8965
Galnt13	1.40873	1.44121	3.97721	3.0513	7.21312	7.43858	0.148569	0.0765171	1.02748	0.732073	3.02881	6.27079	0.105064	0.134965	55.0951	43.501	0.0939718	0.0308103	0	0.0962943	0.0370306	0.0353088	-14.2443	-28.0356	23.8935
Ptprz1	82.848	70.2694	140.227	211.601	356.74	360.459	0.420947	0.867194	18.2621	16.8377	258.82	190.932	21.6957	23.7989	193.789	171.95	0.344563	0.123241	0.336341	1.12343	0.481397	0.388397	-22.0129	-28.0344	23.8744
L1cam	31.1864	37.9245	155.829	150.663	222.02	196.167	0.742847	0.739665	7.63827	9.03587	136.871	230.712	40.5547	29.9398	87.1905	90.2893	0.720451	0.862687	0.706317	1.99008	0.814672	1.48297	-21.8084	-28.0333	23.8597
Dgkq	25.7701	25.7359	48.0136	47.5163	50.5536	51.883	16.1941	13.7221	28.3236	36.3317	53.4354	46.3409	19.2792	22.4267	65.1177	62.8957	16.0379	14.8814	14.429	18.7132	19.9965	22.4211	-24.5775	-28.0333	23.8684
Msl3l2	5.82924	6.01191	8.32344	8.31369	10.3251	8.33204	2.32759	1.96394	6.10674	6.58865	9.68336	7.43295	6.4877	5.91597	8.83492	8.9851	1.94208	1.72537	1.95078	1.86169	1.59231	1.51828	-27.5395	-28.0288	23.8658
Gpr101	0.0242885	0.0617662	0.512527	0.24322	0.968618	0.914239	0	0	0	0.0418327	0.641136	0.702135	0	0	3.2443	2.82154	0	0	0	0	0	0	-16.948	-28.026	23.8702
Mir378b	0.242885	0.185299	0.36902	0.50855	0.329742	0.33245	0.0247616	0.102023	0.116319	0.23008	0.243189	1.30742	0.341458	0.26993	0.66624	0.849202	0.0626479	0.0308103	0.0672683	0	0	0	-20.6909	-28.0255	23.8471
Fam5b	5.31918	3.70597	22.4692	29.7612	43.3405	38.4604	0.0495232	0.229551	0.368343	0.355578	33.7591	31.7171	3.15192	2.49686	19.6106	23.5859	0.0626479	0	0	0.353079	0	0.0353088	-21.7365	-28.0209	23.8477
Tmem178	6.60647	4.71482	13.6537	18.551	12.6745	12.7578	0.371424	0.229551	4.10993	4.6016	18.5929	13.8248	0.525319	0.562355	64.857	59.6906	0.281916	0.0616205	0.0672683	0.288883	0.66655	0.247162	-18.0432	-28.0119	23.8468
Pja2	64.9717	73.2959	99.6353	99.8527	121.819	128.118	50.3403	60.321	62.4826	61.2222	77.8427	120.356	121.69	89.032	180.435	191.125	35.0828	36.8491	34.1723	34.5697	30.5872	33.0843	-23.2534	-28.0119	23.8779
Etnk1	111.29	121.226	167.74	165.013	232.036	252.164	68.1934	65.4731	127.776	139.659	192.186	168.101	101.544	133.75	262.122	280.647	82.7892	92.9854	80.3856	81.8823	112.647	112.247	-23.8705	-28.0107	23.8338
Cacna1d	4.59052	8.27667	36.4099	38.0307	60.0131	56.9737	2.17902	1.83641	17.2152	20.6654	39.043	44.9366	5.41079	4.88124	55.5006	47.5827	0.657803	0.585395	0.706317	1.18763	1.37013	1.48297	-23.6111	-27.9881	23.7867
Gpr137	18.1921	15.3592	31.7152	30.4467	28.9143	28.1336	11.8113	13.7986	20.9762	29.764	39.5072	31.5476	21.1704	23.1465	53.9654	54.4585	6.672	7.2096	7.26497	14.0269	12.5534	12.0756	-23.463	-27.9757	23.7906
Stim2	13.1401	11.6532	16.5034	15.7208	16.0543	14.1915	6.3142	6.07036	13.6481	13.7839	12.7122	18.0134	12.6602	8.75024	25.4619	25.9417	9.36586	8.50363	8.54307	8.57019	8.62812	8.79189	-24.0157	-27.9746	23.7846
Celf2	67.6677	73.44	190.763	262.08	411.209	351.712	9.87987	15.4309	69.3454	76.9931	300.936	232.625	85.1806	75.1981	108.597	106.095	23.0858	26.2503	22.4003	22.1798	31.1797	31.4601	-20.7643	-27.9712	23.7778
Gm10791	2.01594	2.0177	2.02961	2.16686	2.01967	2.09859	0.817132	0.841688	1.45399	1.71514	1.74654	3.1475	1.36583	0.96725	3.505	4.24601	0.407211	0.246482	0.201805	0.256785	0.370306	0.529632	-23.8399	-27.9701	23.811
Crtc1	26.2316	36.2156	69.0477	63.7677	85.9803	64.5993	13.1236	11.8601	53.0608	81.1346	75.853	99.7758	21.6169	15.7234	138.23	119.518	12.1537	14.5116	16.0435	22.565	9.70201	11.7931	-23.3822	-27.9701	23.8132
9330159F19Rik	23.8513	18.3652	58.1001	69.5166	114.565	113.033	0.148569	0.714159	1.35705	1.33865	73.2664	81.4719	12.5026	11.6295	43.5373	45.5829	0.281916	0.184862	0.134537	0.641962	0.185153	0.0706176	-21.5331	-27.9689	23.7558
Slc18a3	0.121442	2.30594	1.9271	1.6362	1.52506	1.20513	0	0.0765171	0.0581594	0.0418327	1.43703	4.72125	0.183862	0.0899768	7.58934	8.65638	0	0	0	0	0	0	-17.9291	-27.9675	23.7742
Ndufaf5	10.1526	8.37962	9.94303	10.6795	13.8286	14.5447	4.20947	3.82585	6.63018	5.20817	9.21909	9.17618	6.01491	6.68077	18.1333	20.1617	6.29611	5.76152	5.28056	4.23695	4.33258	4.27237	-22.8777	-27.9667	23.8452
Wasf3	22.2725	18.0975	19.7631	22.0666	22.9789	21.1314	2.69901	1.68338	9.98404	12.4661	19.1014	28.8602	4.62281	3.64406	55.8772	55.3077	0.438535	0.338913	0.269073	0.192589	0.185153	0.211853	-22.5244	-27.9622	23.8305
Cyth1	26.6688	21.3093	29.9316	31.1763	44.1031	39.1876	17.1845	14.5127	20.3752	19.4104	33.6265	31.935	23.3505	26.948	85.8001	82.2356	9.17792	9.9209	8.5767	9.43684	21.5888	19.1727	-19.7886	-27.9588	23.7422
Exoc6b	22.8798	24.8094	33.1913	34.4708	40.9293	38.0448	18.076	18.3131	23.2056	25.0787	33.6707	47.5031	24.1384	17.9054	55.1241	58.2936	5.98287	5.60747	5.44873	6.03444	7.55423	7.27361	-23.9962	-27.9577	23.7446
Iglon5	25.7458	30.8213	74.2755	72.988	64.0731	49.4728	0.519993	0.994722	20.6854	26.5847	82.7065	107.136	7.35447	4.29639	61.4968	65.4159	0.595155	0.400533	0.840853	1.12343	0.259214	0.494323	-23.8386	-27.9565	23.753
Kif6	1.14156	1.13238	1.18906	1.61409	1.73115	1.24669	0.396185	0.561125	0.756073	0.543825	1.14962	1.38006	0.893043	0.944756	1.24558	1.53404	0.187944	0.154051	0.134537	0.160491	0.0740611	0.0706176	-25.582	-27.9565	23.7564
B630019K06Rik	7.82089	5.82661	23.2687	22.6415	24.4834	21.5054	0.866655	0.663148	5.46699	7.23706	30.7524	31.4508	2.04875	2.42937	24.564	28.4346	0.532507	0.277292	0.40361	0.417275	0.962794	0.60025	-23.8911	-27.9554	23.7467
Akap8l	84.6211	56.6396	89.8153	93.4626	79.4473	79.144	16.3922	17.905	65.6426	63.0001	84.7847	71.3514	68.9744	77.9424	110.885	114.067	53.6579	44.2743	48.6686	43.8781	47.7324	56.2116	-26.5005	-27.9486	23.7346
Sptbn4	4.71197	2.61477	37.886	38.2739	96.9443	91.2161	1.11427	1.09674	1.39583	1.19223	39.9494	54.7665	0.814245	1.5521	280.574	271.662	0.501183	0.462154	0.302707	0.641962	0.370306	0.670867	-16.8202	-27.9486	23.7384
Fam228a	1.4816	1.33827	1.74259	1.98998	2.92646	3.01283	0.148569	0.153034	1.47337	1.94522	1.74654	2.08219	0.551585	0.674826	1.82492	2.16409	0.375887	0.338913	0.302707	0.577766	0.0740611	0.105926	-25.3447	-27.9475	23.7216
Serac1	17.4634	20.7329	28.8655	32.1713	36.9105	35.5306	12.777	11.6306	16.052	16.2938	33.0959	30.6276	16.3637	12.9791	31.7188	30.2151	9.61645	9.48956	8.84578	10.7208	6.03598	7.87386	-25.0302	-27.9418	23.7199
Gpr37	1.28729	2.3677	3.87471	3.13974	6.05902	6.462	0.0495232	0.0765171	3.99361	4.83168	3.2499	4.89073	0.971841	0.764802	68.2171	87.0569	0.31324	0.215672	0.134537	0.192589	0.370306	0.60025	-13.0346	-27.9385	23.697
1700013F07Rik	0.0728655	0.102944	0.512527	0.50855	0.762529	0.976573	0.0247616	0	0.0581594	0.0418327	0.486379	0.581077	0.0525319	0.0449884	0.37657	0.191755	0	0	0	0.0320981	0	0	-20.1129	-27.9364	23.7055
Tvp23a	19.7223	22.8329	36.5535	36.6819	44.5977	42.5121	4.20947	4.66754	18.5335	21.2092	47.4441	45.0577	8.66777	8.99768	22.6232	25.8048	6.42141	5.36099	6.35685	7.47886	2.59214	3.88397	-23.9634	-27.9362	23.7177
Rfng	35.8498	26.9301	67.7356	64.9396	77.5307	69.0042	9.63225	10.6104	37.3771	48.2959	76.472	68.0829	20.8289	21.2795	67.9275	64.4297	16.0379	17.531	19.7432	28.0858	11.0721	11.8284	-25.5088	-27.9283	23.722
St8sia1	20.038	24.2124	32.1457	33.9844	32.7682	27.2817	1.16379	0.612137	2.90797	3.55578	33.4717	52.3212	1.44463	0.922262	58.7739	59.3619	1.53487	1.07836	0.706317	1.50861	0.740611	0.635558	-23.1086	-27.9283	23.7342
Neto1	1.84593	1.02944	5.30978	7.34081	28.193	24.6844	0	0.0510114	0.484662	0.23008	7.27358	8.66773	0.735447	0.809791	4.57678	5.78005	0.469859	0.338913	0.437244	0.577766	0.148122	0.176544	-15.9181	-27.9249	23.7045
Ank3	65.2389	56.2278	99.1433	95.5189	108.588	100.982	16.2188	19.3588	21.3057	17.3397	68.071	133.987	65.9801	49.5547	170.239	175.182	12.4356	13.0327	12.4446	12.3257	18.6264	19.3139	-23.9867	-27.9249	23.7209
Ric8b	24.6771	27.2183	33.6013	36.306	38.0234	36.2579	16.4169	14.4617	22.8373	24.263	39.7504	39.2469	23.5343	24.6311	32.5299	34.1872	16.2258	14.1419	14.6308	16.0811	11.4054	13.3114	-26.7661	-27.9215	23.6771
Zfp2	12.1442	12.7444	15.9088	17.755	19.7639	19.1782	1.73331	1.55585	4.65276	3.4512	17.6644	17.7471	5.41079	5.06119	13.5855	14.1899	2.13003	1.66375	2.01805	1.57281	2.11074	2.25976	-25.0294	-27.9181	23.6868
Pcdha4	0.097154	0.0823549	0.287015	0.287441	0.783138	1.03891	0	0	0.0193865	0.0209164	0.397946	0.726346	0	0.0224942	0.318636	0.246542	0	0	0	0	0	0	-18.6788	-27.9172	23.6757
9330158H04Rik	0.534347	0.411775	0.902048	0.77388	1.05105	1.18435	0.272377	0.153034	0.639754	0.899403	1.17173	1.57375	1.0769	1.05723	2.17252	2.1367	0.407211	0.184862	0.40361	0.577766	0.333275	0.211853	-23.6161	-27.917	23.7356
Agbl4	0.364327	0.205887	0.75854	0.862324	0.94801	1.43369	0.0247616	0.0255057	0.0581594	0.0836654	0.928542	1.13794	0.026266	0.0224942	2.02769	1.91755	0	0.0308103	0	0	0	0	-21.8842	-27.9158	23.696
Samd12	0.340039	0.308831	0.799543	0.928656	2.26698	2.78427	0.0247616	0.280563	0.135705	0.0418327	0.751677	1.62217	0.945575	0.562355	3.4181	2.76675	0	0	0	0	0	0	-21.0905	-27.9107	23.6937
Pik3r2	64.2673	57.5249	86.8631	101.29	102.797	89.4292	30.2587	28.8724	76.4409	95.1903	111.845	96.6283	58.862	52.9738	98.2848	91.6864	39.4369	36.6334	38.3429	46.9274	24.1069	26.1285	-26.6002	-27.9068	23.6862
Pitpnm3	4.2262	2.34712	15.6833	12.9349	27.5129	27.0947	0.272377	0.484608	2.22945	1.73606	15.7631	19.7808	22.7463	20.9196	99.7042	96.3707	0.219268	0.246482	0.605414	0.417275	0.185153	0.353088	-17.7527	-27.9057	23.7071
Gm9159	3.08464	1.87357	1.96811	2.29953	2.43185	3.15828	0.990463	1.3518	1.41521	1.94522	3.44887	3.60752	1.91742	1.75455	4.80851	5.15	1.37825	1.07836	1.24446	2.05428	1.22201	1.12988	-22.4364	-27.9046	23.6974
Mapkbp1	32.3766	30.6155	52.6263	49.1303	64.0113	61.441	23.4245	26.6535	44.3369	50.513	52.75	63.3858	44.2056	34.2811	63.6114	57.8005	7.79966	6.37772	7.39951	10.0788	8.14672	9.74523	-25.1185	-27.9023	23.6478
Ccdc85a	3.5947	3.91186	15.4168	11.8072	27.9251	30.9387	0.371424	0.867194	2.17129	2.27988	10.8551	20.8946	1.65476	1.66457	18.1912	24.9556	0.15662	0.0308103	0.0672683	0.160491	0.370306	0.247162	-21.7455	-27.9023	23.6802
Kcnc3	12.0471	8.93551	24.5193	20.2536	19.6815	17.1835	0.61904	0.918205	3.33447	3.53486	17.996	29.0054	1.60222	0.787297	560.945	497.358	0.689127	0.955118	0.739951	1.02714	1.07389	1.30643	-12.4221	-27.9012	23.6912
Mlf2	178.496	137.739	192.382	204.105	216.888	202.878	96.5949	91.999	151.195	178.207	241.266	191.877	132.827	151.746	246.016	252.651	116.024	107.497	123.37	152.659	129.977	139.399	-25.5547	-27.8989	23.6673
1700066J24Rik	12.5086	5.95014	15.1913	13.0233	17.8267	16.6017	2.15426	3.06068	2.32638	2.02889	13.1101	15.907	5.67345	5.08369	24.0136	27.9963	1.47223	1.10917	1.14356	1.31602	1.14795	1.27112	-23.5147	-27.8978	23.6796
Lrrc73	2.79318	1.52357	7.76991	7.84936	22.7934	17.9731	0.594278	0.459103	1.91926	2.69821	13.287	11.1857	1.1557	0.877273	10.7467	10.3822	0.281916	0.154051	0.235439	0.417275	0.185153	0.105926	-20.9502	-27.8955	23.6451
Elfn1	2.13739	2.84125	7.97493	8.29158	25.8023	19.0536	0.47047	0.433597	3.74159	5.60558	11.8057	15.3985	3.07312	2.11445	6.95206	8.73856	0.438535	0.184862	0.336341	0.898747	0.111092	0.28247	-20.4551	-27.8933	23.6274
Pcdhga9	2.7446	2.90301	4.48974	4.42217	4.12178	4.7582	0.693324	0.510114	2.61717	3.78586	4.57638	8.54668	1.41836	0.742308	4.92438	4.13643	0.250592	0.0616205	0.437244	0.385177	0.222183	0.176544	-24.027	-27.891	23.6314
Trappc9	30.7006	30.0184	38.6856	41.1704	43.2787	38.3772	24.4644	24.9701	30.6306	39.0299	52.4184	56.195	36.0632	31.2444	78.2107	72.9492	21.7701	23.1385	22.6694	31.7771	20.9593	25.7401	-22.2403	-27.8888	23.6573
Dclk1	60.1626	63.5986	202.817	213.038	370.981	342.445	0.371424	11.9622	41.1575	42.4811	235.275	308.673	8.7991	5.75851	230.287	214.136	1.94208	0.523774	0.269073	1.31602	0.444367	0.176544	-22.5799	-27.8865	23.6214
Slitrk5	13.7959	11.9209	20.9111	22.3762	32.9536	28.8816	0.148569	0	2.67533	4.05777	23.5009	31.2813	1.70729	1.30466	15.8159	16.8197	0.0626479	0	0.0336341	0.0962943	0	0	-23.1232	-27.8846	23.6132
Nxph1	1.84593	2.12064	15.4168	16.8485	24.0094	24.9546	0	0.0255057	0.969324	1.1504	18.814	20.7009	0.315192	0.42739	12.5716	13.9707	0.031324	0	0.0336341	0	0	0.0353088	-21.6062	-27.8829	23.6141
Acsm2	0.412904	0.391186	0.492026	0.353774	0.432787	0.56101	0.173331	0.0510114	0.484662	0.397411	0.685352	0.823193	0.341458	0.42739	0.926942	1.04096	0.250592	0.338913	0.168171	0.288883	0.111092	0.105926	-24.0837	-27.882	23.6174
A330076H08Rik	1.33587	1.66769	3.52619	4.02418	3.4623	3.38684	0.198093	0.0510114	1.35705	1.17132	4.95222	4.89073	0.420256	0.314919	4.69264	3.80771	0.031324	0.0308103	0.0336341	0.0320981	0	0.0706176	-24.4484	-27.8775	23.6079
Nrxn1	12.29	13.4444	70.0932	69.2955	150.589	148.439	0.198093	0.280563	5.25374	5.752	80.8716	131.081	0.551585	0.517366	192.138	177.839	0.219268	0.123241	0.504512	0.802453	0.851703	1.44766	-21.4949	-27.8752	23.6252
Chst1	8.69528	7.78254	30.8746	31.8618	43.6084	39.0837	1.2876	3.21372	11.7676	16.4193	47.3114	42.6123	10.8216	9.40257	38.6419	43.6654	0.501183	0.338913	0.369976	1.09134	0.814672	0.388397	-24.7794	-27.873	23.5942
Zfp941	2.76889	3.66479	8.09793	7.58403	10.0571	11.0748	0.371424	0.382585	1.16319	0.627491	7.78206	11.6215	0.577851	0.674826	11.9633	12.8476	0.469859	0.585395	0.437244	0.481472	0.777642	0.670867	-23.2137	-27.8718	23.6329
Tagln3	106.044	73.6047	127.127	167.932	103.931	108.067	0.495232	0.459103	4.55582	3.82769	157.742	118.056	0.525319	0.922262	248.015	242.214	0.532507	0.400533	0.40361	1.18763	0.222183	0.353088	-22.5284	-27.8718	23.6576
6030419C18Rik	9.98257	6.30015	20.2551	20.3641	27.1213	25.4117	2.52568	3.72383	13.3379	16.1056	22.8819	24.7442	3.23071	3.12669	77.3997	77.9622	0.281916	0.123241	0.100902	0.256785	0.148122	0.141235	-19.6406	-27.8707	23.6012
Lhfpl3	0.194308	0.473541	3.7722	3.27241	15.0651	17.0796	0.0742847	0.0255057	0.465276	0.606574	5.23963	6.34343	0.026266	0.134965	20.9141	24.0242	0.0626479	0.0616205	0.0672683	0.128392	0	0	-18.5499	-27.869	23.6231
Map1a	37.6472	22.0505	36.3074	33.9844	60.0543	60.88	2.4514	5.66226	13.144	14.5787	28.8732	57.2603	50.8772	22.8316	588.347	640.544	1.22163	0.369723	0.57178	0.706158	0.407336	0.564941	-13.8532	-27.865	23.6556
Pcdhga7	4.93056	5.49719	7.99543	7.87147	6.96581	6.462	0.792371	0.765171	4.71091	6.40041	8.11369	11.7184	3.96616	2.42937	10.5729	7.83457	0.501183	0.308103	0.706317	0.738256	0.629519	0.670867	-26.1654	-27.8639	23.596
Rimkla	3.88616	4.71482	15.8268	17.954	24.5452	22.3365	0.544755	0.35708	0.949938	1.0249	18.7477	24.8168	0.420256	0.337413	33.1092	39.0085	0.031324	0.0616205	0.0672683	0.128392	0.111092	0.0353088	-22.1912	-27.8628	23.6026
Calb2	2.64745	2.3677	12.5057	13.3771	28.9349	39.52	0.0495232	0.17854	0.872392	0.501993	16.0063	15.447	0.0787979	0.0449884	193.876	198.604	0	0	0	0.0641962	0	0	-14.2721	-27.8602	23.6087
Zfyve20	30.4578	28.083	28.2505	28.1692	30.0478	29.3803	24.1673	20.8126	25.183	25.5389	28.7848	34.5499	26.0821	21.7744	36.2956	36.8718	21.6448	20.7969	19.676	21.602	17.1822	16.3833	-24.3118	-27.8583	23.6635
Celf4	75.5372	39.551	181.086	179.408	294.584	256.195	1.63426	1.7854	6.20367	6.02391	228.93	262.55	2.86299	2.87926	198.25	193.591	0.563831	0.338913	0.302707	1.54071	0.592489	0.423706	-22.5419	-27.856	23.5876
Unc13c	0.558635	0.823549	4.55124	3.62618	8.05808	8.99694	0.321901	0.229551	1.89988	1.35956	2.47611	6.51291	5.35826	4.36387	102.804	100.096	0.0626479	0.0308103	0.134537	0.256785	0.111092	0.105926	-13.0931	-27.8538	23.5854
March4	1.67591	1.99711	11.9931	9.57401	21.186	14.5239	0.198093	0.153034	0.407116	0.418327	7.40623	22.2746	0.630383	0.292424	10.7757	9.36861	0.344563	0.154051	0.0672683	0.417275	0.111092	0.247162	-20.2823	-27.8526	23.5552
Stau2	11.8771	14.3709	27.451	30.4024	48.8843	52.1532	7.13134	5.20316	10.1779	7.65539	26.5298	34.8404	8.32631	8.30036	31.0236	33.3106	3.41431	3.35832	2.92617	1.99008	3.40681	3.70742	-22.619	-27.8481	23.6047
Tspyl5	4.71197	5.45601	10.8656	11.5861	21.8867	22.9183	0.866655	1.02023	3.89668	5.48009	15.4315	17.8923	4.04496	4.40886	15.0918	16.217	0.250592	0.277292	0.201805	0.288883	0.407336	0.353088	-24.1164	-27.847	23.5647
Fndc8	1.06869	0.988259	2.09111	2.18898	2.92646	2.63883	0.148569	0.0765171	0.562208	0.878487	2.32135	2.17904	0.39399	0.382401	3.36016	3.28723	0.375887	0.277292	0.134537	0.417275	0.555458	0.423706	-24.1347	-27.8413	23.5696
Mapk8ip2	65.1417	34.342	89.2413	102.285	122.52	103.392	0.594278	0.280563	3.02429	3.34662	118.699	119.92	0.341458	0.359907	229.042	231.695	0.0626479	0	0.0672683	0.67406	0.222183	0.105926	-22.0034	-27.8402	23.5625
Ntrk2	38.1086	30.1831	61.7493	56.5817	93.7911	86.6033	0.94094	6.37642	19.9875	22.3805	56.3094	82.7551	5.75225	4.74627	202.508	204.137	0.908395	0.154051	0.302707	0.224687	0.999825	0.847411	-20.8258	-27.8402	23.5903
Atp13a2	74.3228	67.5516	165.341	169.281	221.278	210.129	20.6016	22.394	65.1386	93.9144	244.383	217.129	57.8377	64.2209	171.339	176.442	43.321	45.4451	52.402	76.6824	52.4723	54.9405	-23.9536	-27.8357	23.5666
Agap3	88.7258	60.2221	82.6194	83.1811	79.1382	66.1369	37.6871	36.0651	51.3548	57.771	76.0299	95.9988	52.637	38.3301	142.199	137.571	30.8228	30.5946	34.4414	43.4287	18.219	20.8322	-23.5231	-27.8334	23.6183
Sh3glb2	39.0073	33.9508	80.2003	81.5007	102.158	92.4212	19.4378	21.0932	43.0768	50.1365	111.845	76.218	82.3964	108.602	176.061	172.361	25.435	22.4607	27.2773	34.5697	24.292	21.8561	-23.4276	-27.8334	23.6403
Usp30	18.9693	20.8976	25.5444	28.2798	26.6061	27.9051	16.4665	14.7933	22.8567	28.2371	34.1571	28.5938	19.0691	21.5719	35.1369	36.7348	12.091	11.8311	13.6555	15.7923	15.0344	16.7717	-24.7298	-27.8312	23.5236
Hivep3	0.850097	1.60592	7.83142	6.14682	14.1995	10.7423	0.495232	0.612137	1.60908	1.96614	5.4386	9.36987	10.0336	6.05094	19.3209	15.5048	0.375887	0.277292	0.336341	0.738256	1.03686	0.670867	-22.4217	-27.83	23.5257
Kctd2	29.4376	17.5828	24.1708	25.3169	25.4314	22.1911	8.83988	9.02902	13.2022	14.9134	23.7441	20.7493	19.9621	20.6497	42.4945	44.3776	11.5585	10.4447	9.41756	11.78	12.4052	13.2408	-23.3007	-27.83	23.5671
Syt17	1.263	1.25591	3.93621	2.94075	8.86183	9.78651	0.173331	0.0765171	0.853005	1.06673	4.95222	5.56866	0.945575	1.59709	3.53397	3.20505	0.187944	0.154051	0.168171	0.0320981	0.222183	0.141235	-20.614	-27.8278	23.5163
Mapk8ip3	142.136	127.156	176.33	173.327	206.398	184.801	71.4124	69.2735	151.544	185.361	208.701	199.891	90.46	92.3162	362.608	368.471	85.9842	86.5152	99.1871	129.227	67.6919	85.4473	-22.3008	-27.8278	23.5982
Gprin1	39.9546	19.9093	80.8973	86.8294	116.131	104.597	0.346662	0.331574	1.74478	0.669323	96.4799	117.499	0.945575	0.877273	52.1984	46.1582	0.344563	0.123241	0.269073	0.353079	0.222183	0.211853	-21.3403	-27.8267	23.5203
March11	1.14156	1.40003	2.68564	2.25531	2.98829	3.24139	0	0.0255057	0.775459	0.397411	1.96762	3.5591	0.0525319	0	4.17124	4.19122	0	0.0308103	0	0.0641962	0	0.0353088	-23.7461	-27.8261	23.5506
Frmd5	26.2559	19.8887	45.6354	51.4299	45.319	39.1253	0.396185	0.612137	1.78356	1.46415	55.0935	52.2001	3.12565	2.47436	38.7578	41.3095	0.31324	0.369723	0.538146	0.641962	0.0740611	0.141235	-23.5147	-27.8244	23.5172
Lime1	36.6028	41.4657	79.6878	76.791	82.5593	83.9853	10.2761	10.6359	39.3739	47.6056	96.8779	65.807	25.084	32.1667	60.5409	60.2385	20.11	18.7018	19.0706	27.6365	18.2931	18.6784	-25.0146	-27.8244	23.5543
Lrrc4b	80.1034	45.8717	137.48	167.954	190.715	156.272	0.222854	0.280563	10.2361	15.248	227.935	250.299	2.25887	1.77704	132.089	151.624	0.187944	0.0616205	0.0672683	1.02714	0.0740611	0.0353088	-22.5381	-27.8233	23.5179
Speer4b	0.0242885	0.0205887	0.123007	0.221109	0.226698	0.22856	0	0	0.0193865	0.0418327	0.0884325	0.435808	0.499053	0.314919	0.955909	0.794414	0	0	0	0	0	0	-18.7407	-27.8231	23.5485
2410066E13Rik	9.22963	6.50604	17.6514	23.1059	35.674	35.5306	0.544755	1.02023	3.25693	3.34662	18.1287	23.9452	9.74468	7.31061	12.9772	12.8202	0.845747	0.400533	1.00902	0.577766	1.74044	1.76544	-21.965	-27.821	23.5147
Map4	126.519	103.664	168.724	154.975	203.637	187.502	95.4064	99.4722	135.977	130.957	135.545	187.591	174.222	105.633	403.046	434.627	39.6561	39.4679	41.8409	40.9893	39.2894	43.7123	-20.7212	-27.821	23.523
4930538K18Rik	0.267173	0.32942	0.676536	1.0171	1.03045	0.976573	0.272377	0.17854	0.232638	0.334662	1.12751	1.08952	0.761713	0.742308	1.18764	1.17792	0.0626479	0.0616205	0.0336341	0.0320981	0	0.0353088	-24.838	-27.8187	23.5167
Sgsm3	22.3211	18.4269	38.4191	37.6106	51.7077	47.582	18.0512	17.4204	20.1426	24.0538	41.5854	41.2081	40.6072	38.6675	49.2438	47.3635	18.9197	17.5002	18.2297	22.7897	13.9235	15.3946	-24.8009	-27.8142	23.5909
Ube2ql1	14.1359	13.4856	53.8769	60.3848	70.3382	53.3167	1.8076	1.83641	10.4105	12.0897	51.3793	85.4668	2.469	1.1697	71.1718	73.2231	0.375887	0.523774	0.605414	1.34812	0.407336	0.494323	-23.2724	-27.8063	23.5218
Gdap1l1	27.3003	17.1092	59.8632	64.1436	73.986	70.6873	0.148569	0.204046	0.445889	0.418327	73.9959	83.554	0.288926	0.202448	66.9716	64.9776	0.187944	0.0616205	0.0672683	0.353079	0.0370306	0.0353088	-23.0889	-27.8018	23.4934
[truncated: 20,592 more rows]

## Sheet: Suppl. Table S5
CHO_GeneName	logFC	logCPM	LR	PValue	FDR
LOC100768434	-11.3749	6.30684	1697.21	0	0
Efemp1	-10.926	5.52978	1445.74	2.41368765424883e-316	1.98477535808881e-312
[truncated: 16,444 more rows]

## Sheet: Suppl. Table S6
CHO_GeneName	logFC	logCPM	LR	PValue	FDR
[truncated: 16,446 more rows]

[truncated: 4 more sheets: Suppl Table S7, Suppl. Table S8, Suppl. Table S9, Suppl. Table S10]
